# Supplementary material for: (5′′E)-1′′-Benzyl-1′-methyl-5′′-[4-(methyl­sulfan­yl)benzyl­idene]-4′-[4-(methyl­sulfan­yl)phen­yl]dispiro­[indoline-3,2′-pyrrolidine-3′,3′′-piperidine]-2,4′′-dione dichloro­methane solvate
Source: Acta Crystallogr Sect E Struct Rep Online. 2009 Dec 24;66(Pt 1):o244. doi: 10.1107/S1600536809054774 (PMC2980017; doi:10.1107/S1600536809054774)
Supplement: Supplementary file 1 [file e-66-0o244-sup1.cif]

##############################################################################
###                                                                        ###
###        Electronic paper (Acta Crystallographica Section E)             ###
###                                                                        ###
##############################################################################
#                                                                            #
# This CIF contains the data in a paper accepted for publication in Acta     #
# Crystallographica Section E. It conforms to the requirements of Notes      #
# for Authors for Section E, and has been peer reviewed under the auspices   #
# of the IUCr Commission on Journals.                                        #
#                                                                            #
# Full details of the Crystallographic Information File format               #
# are given in the paper "The Crystallographic Information File (CIF):       #
# a New Standard Archive File for Crystallography" by S. R. Hall, F. H.      #
# Allen and I. D. Brown [Acta Cryst. (1991), A47, 655-685].                  #
#                                                                            #
# The current version of the core CIF dictionary is obtainable from          #
# ftp://ftp.iucr.org/pub/cif_core.dic. The current version number is 2.4.    #
#                                                                            #
# Software is freely available for graphical display of the structure(s) in  #
# this CIF.  For information consult the CIF home page http://www.iucr.org/  #
# cif/home.html                                                              #
#                                                                            #
# This file may be used for bona fide research purposes within the           #
# scientific community so long as proper attribution is given to the journal # 
# article from which it was obtained.                                        #
#                                                                            #
##############################################################################
                                             
data_I
_audit_creation_method     SHELXL-97
_chemical_name_systematic
;
(5''<i>E</i>)-1''-Benzyl-1'-methyl-5''-[4-(methylsulfanyl)benzylidene]-4'-[4-
(methylsulfanyl)phenyl]dispiro[indoline-3,2'-pyrrolidine-3',3''-
piperidine]-2,4''-dione dichloromethane solvate
;
_chemical_name_common     ?
_chemical_formula_moiety     'C38 H36 N3 O2 S2, C H2 Cl2'
_chemical_formula_sum     'C39 H38 Cl2 N3 O2 S2'
_chemical_formula_iupac     'C38 H36 N3 O2 S2, C H2 Cl2'
_chemical_formula_weight     715.74
_chemical_melting_point     473
_symmetry_cell_setting     Monoclinic
_symmetry_space_group_name_H-M     'C 2/c'
_symmetry_space_group_name_Hall     '-C 2yc'
loop_
    _symmetry_equiv_pos_as_xyz
    'x, y, z'
    '-x, y, -z+1/2'
    'x+1/2, y+1/2, z'
    '-x+1/2, y+1/2, -z+1/2'
    '-x, -y, -z'
    'x, -y, z-1/2'
    '-x+1/2, -y+1/2, -z'
    'x+1/2, -y+1/2, z-1/2'
_cell_length_a     36.456(7)
_cell_length_b     8.6164(17)
_cell_length_c     26.184(5)
_cell_angle_alpha     90.00
_cell_angle_beta     119.58(3)
_cell_angle_gamma     90.00
_cell_volume     7153(2)
_cell_formula_units_Z     8
_cell_measurement_reflns_used     8719
_cell_measurement_theta_min     1.61
_cell_measurement_theta_max     27.93
_cell_measurement_temperature     113(2)
_exptl_crystal_description     block
_exptl_crystal_colour     colourless
_exptl_crystal_size_max     0.20
_exptl_crystal_size_mid     0.18
_exptl_crystal_size_min     0.12
_exptl_crystal_density_diffrn     1.329
_exptl_crystal_density_meas     ?
_exptl_crystal_density_method     'not measured'
_exptl_crystal_F_000     3000
_exptl_absorpt_coefficient_mu     0.337
_exptl_absorpt_correction_type     multi-scan
_exptl_absorpt_process_details     '(CrystalClear; Rigaku, 2005)'
_exptl_absorpt_correction_T_min     0.936
_exptl_absorpt_correction_T_max     0.961
_exptl_special_details
;
;
_diffrn_ambient_temperature     113(2)
_diffrn_radiation_type     MoK\a
_diffrn_radiation_wavelength     0.71073
_diffrn_radiation_source     'rotating anode'
_diffrn_radiation_monochromator     confocal
_diffrn_measurement_device_type     'Rigaku Saturn CCD'
_diffrn_measurement_method     '\w and \f scans'
_diffrn_detector_area_resol_mean     7.31
_diffrn_reflns_number     20568
_diffrn_reflns_av_R_equivalents     0.1156
_diffrn_reflns_av_sigmaI/netI     0.1676
_diffrn_reflns_theta_min     2.29
_diffrn_reflns_theta_max     25.02
_diffrn_reflns_theta_full     25.02
_diffrn_measured_fraction_theta_max     0.991
_diffrn_measured_fraction_theta_full     0.991
_diffrn_reflns_limit_h_min     -36
_diffrn_reflns_limit_h_max     43
_diffrn_reflns_limit_k_min     -10
_diffrn_reflns_limit_k_max     10
_diffrn_reflns_limit_l_min     -31
_diffrn_reflns_limit_l_max     30
_diffrn_standards_number     0
_diffrn_standards_interval_count     0
_diffrn_standards_interval_time     0
_diffrn_standards_decay_%     0
_refine_special_details
;
Refinement of <i>F</i>^2^ against ALL reflections. The weighted <i>R</i>-factor
<i>wR</i> and goodness of fit <i>S</i> are based on <i>F</i>^2^, conventional
<i>R</i>-factors <i>R</i> are based on <i>F</i>, with <i>F</i> set to zero for
negative <i>F</i>^2^. The threshold expression of <i>F</i>^2^ >
\s(<i>F</i>^2^) is used only for calculating <i>R</i>-factors(gt) <i>etc</i>.
and is not relevant to the choice of reflections for refinement.
<i>R</i>-factors based on <i>F</i>^2^ are statistically about twice as large
as those based on <i>F</i>, and <i>R</i>- factors based on ALL data will be
even larger.
;
_reflns_number_total     6263
_reflns_number_gt     2890
_reflns_threshold_expression     I>2\s(I)
_refine_ls_structure_factor_coef     Fsqd
_refine_ls_matrix_type     full
_refine_ls_R_factor_all     0.0935
_refine_ls_R_factor_gt     0.0588
_refine_ls_wR_factor_gt     0.1414
_refine_ls_wR_factor_ref     0.1543
_refine_ls_goodness_of_fit_ref     1.013
_refine_ls_restrained_S_all     1.014
_refine_ls_number_reflns     6263
_refine_ls_number_parameters     455
_refine_ls_number_restraints     40
_refine_ls_hydrogen_treatment     constr
_refine_ls_weighting_scheme     calc
_refine_ls_weighting_details
                 'calc w=1/[\s^2^(Fo^2^)+(0.0280P)^2^] where P=(Fo^2^+2Fc^2^)/3'
_atom_sites_solution_hydrogens     geom
_atom_sites_solution_primary     direct
_atom_sites_solution_secondary     difmap
_refine_ls_shift/su_max     0.001
_refine_ls_shift/su_mean     0.000
_refine_diff_density_max     0.441
_refine_diff_density_min     -0.463
_refine_ls_extinction_method     none
_refine_ls_extinction_coef     ?
loop_
    _atom_type_symbol
    _atom_type_description
    _atom_type_scat_dispersion_real
    _atom_type_scat_dispersion_imag
    _atom_type_scat_source
    'C' 'C' 0.0033 0.0016
                         'International Tables Vol C Tables 4.2.6.8 and 6.1.1.4'
    'H' 'H' 0.0000 0.0000
                         'International Tables Vol C Tables 4.2.6.8 and 6.1.1.4'
    'N' 'N' 0.0061 0.0033
                         'International Tables Vol C Tables 4.2.6.8 and 6.1.1.4'
    'O' 'O' 0.0106 0.0060
                         'International Tables Vol C Tables 4.2.6.8 and 6.1.1.4'
    'S' 'S' 0.1246 0.1234
                         'International Tables Vol C Tables 4.2.6.8 and 6.1.1.4'
    'Cl' 'Cl' 0.1484 0.1585
                         'International Tables Vol C Tables 4.2.6.8 and 6.1.1.4'
_computing_data_collection     'CrystalClear (Rigaku, 2005)'
_computing_cell_refinement     'CrystalClear (Rigaku, 2005)'
_computing_data_reduction     'CrystalClear (Rigaku, 2005)'
_computing_structure_solution     'SHELXS97 (Sheldrick, 2008)'
_computing_structure_refinement     'SHELXL97 (Sheldrick, 2008)'
_computing_molecular_graphics     'SHELXTL (Sheldrick, 2008)'
_computing_publication_material     'SHELXTL (Sheldrick, 2008)'
loop_
    _atom_site_type_symbol
    _atom_site_label
    _atom_site_fract_x
    _atom_site_fract_y
    _atom_site_fract_z
    _atom_site_U_iso_or_equiv
    _atom_site_adp_type
    _atom_site_calc_flag
    _atom_site_refinement_flags
    _atom_site_occupancy
    _atom_site_disorder_assembly
    _atom_site_disorder_group
    S S1 0.81245(4) -0.42806(12) 0.32967(5) 0.0300(3) Uani d . 1 . .
    S S2 1.03858(4) -0.26067(12) 0.01917(5) 0.0282(3) Uani d . 1 . .
    O O1 0.93859(8) 0.1218(3) 0.23595(11) 0.0217(7) Uani d . 1 . .
    O O2 0.77000(8) 0.1837(3) 0.07939(11) 0.0206(6) Uani d . 1 . .
    N N1 0.84168(10) -0.0525(3) 0.08359(13) 0.0167(7) Uani d . 1 . .
    N N2 0.80248(10) 0.2974(3) 0.03269(13) 0.0161(8) Uani d . 1 . .
    N N3 0.84549(10) 0.3613(3) 0.17922(13) 0.0162(7) Uani d . 1 . .
    C C1 0.83077(13) 0.2676(4) 0.21221(16) 0.0197(9) Uani d . 1 . .
    H H1A 0.8014 0.2384 0.1879 0.024 Uiso calc R 1 . .
    H H1B 0.8342 0.3225 0.2466 0.024 Uiso calc R 1 . .
    C C2 0.85950(12) 0.1269(4) 0.22927(17) 0.0188(9) Uani d . 1 . .
    H H2 0.8873 0.1605 0.2604 0.023 Uiso calc R 1 . .
    C C3 0.86374(12) 0.0969(4) 0.17302(15) 0.0123(8) Uani d . 1 . .
    C C4 0.90973(12) 0.0694(4) 0.18967(16) 0.0161(9) Uani d . 1 . .
    C C5 0.91820(12) -0.0144(4) 0.14716(16) 0.0148(9) Uani d . 1 . .
    C C6 0.88378(11) -0.1081(4) 0.09815(16) 0.0178(9) Uani d . 1 . .
    H H6A 0.8870 -0.1016 0.0636 0.021 Uiso calc R 1 . .
    H H6B 0.8866 -0.2162 0.1099 0.021 Uiso calc R 1 . .
    C C7 0.83915(12) -0.0466(4) 0.13777(15) 0.0163(9) Uani d . 1 . .
    H H7A 0.8512 -0.1400 0.1607 0.020 Uiso calc R 1 . .
    H H7B 0.8099 -0.0395 0.1284 0.020 Uiso calc R 1 . .
    C C8 0.84714(12) 0.2525(4) 0.13602(16) 0.0154(9) Uani d . 1 . .
    C C9 0.87097(11) 0.3202(4) 0.10800(16) 0.0151(9) Uani d . 1 . .
    C C10 0.91286(12) 0.3682(4) 0.13121(17) 0.0194(9) Uani d . 1 . .
    H H10 0.9318 0.3559 0.1711 0.023 Uiso calc R 1 . .
    C C11 0.92606(12) 0.4327(4) 0.09561(17) 0.0211(10) Uani d . 1 . .
    H H11 0.9539 0.4651 0.1116 0.025 Uiso calc R 1 . .
    C C12 0.89836(13) 0.4514(4) 0.03508(18) 0.0246(10) Uani d . 1 . .
    H H12 0.9081 0.4924 0.0111 0.029 Uiso calc R 1 . .
    C C13 0.85601(12) 0.4080(4) 0.01113(17) 0.0177(9) Uani d . 1 . .
    H H13 0.8370 0.4218 -0.0286 0.021 Uiso calc R 1 . .
    C C14 0.84364(12) 0.3449(4) 0.04796(16) 0.0163(9) Uani d . 1 . .
    C C15 0.80162(12) 0.2343(4) 0.08046(16) 0.0192(9) Uani d . 1 . .
    C C16 0.82163(14) 0.5041(4) 0.15488(17) 0.0275(11) Uani d . 1 . .
    H H16A 0.7928 0.4790 0.1275 0.041 Uiso calc R 1 . .
    H H16B 0.8336 0.5608 0.1350 0.041 Uiso calc R 1 . .
    H H16C 0.8228 0.5664 0.1861 0.041 Uiso calc R 1 . .
    C C17 0.84726(12) -0.0104(4) 0.25245(15) 0.0145(9) Uani d . 1 . .
    C C18 0.80632(12) -0.0352(5) 0.24449(16) 0.0223(10) Uani d . 1 . .
    H H18 0.7851 0.0364 0.2230 0.027 Uiso calc R 1 . .
    C C19 0.79734(13) -0.1614(5) 0.26757(17) 0.0234(10) Uani d . 1 . .
    H H19 0.7700 -0.1745 0.2607 0.028 Uiso calc R 1 . .
    C C20 0.82776(13) -0.2718(4) 0.30111(16) 0.0203(10) Uani d . 1 . .
    C C21 0.86876(13) -0.2481(4) 0.31048(17) 0.0233(10) Uani d . 1 . .
    H H21 0.8900 -0.3187 0.3329 0.028 Uiso calc R 1 . .
    C C22 0.87787(13) -0.1194(5) 0.28639(17) 0.0247(10) Uani d . 1 . .
    H H22 0.9052 -0.1060 0.2932 0.030 Uiso calc R 1 . .
    C C23 0.86044(12) -0.5343(5) 0.37319(17) 0.0286(11) Uani d . 1 . .
    H H23A 0.8693 -0.5819 0.3479 0.043 Uiso calc R 1 . .
    H H23B 0.8557 -0.6130 0.3952 0.043 Uiso calc R 1 . .
    H H23C 0.8820 -0.4646 0.3997 0.043 Uiso calc R 1 . .
    C C24 0.95764(12) 0.0014(4) 0.15326(17) 0.0207(10) Uani d . 1 . .
    H H24 0.9759 0.0637 0.1846 0.025 Uiso calc R 1 . .
    C C25 0.97545(12) -0.0613(4) 0.11979(16) 0.0165(9) Uani d . 1 . .
    C C26 1.00906(12) 0.0163(4) 0.11886(17) 0.0233(10) Uani d . 1 . .
    H H26 1.0188 0.1081 0.1400 0.028 Uiso calc R 1 . .
    C C27 1.02810(12) -0.0368(5) 0.08835(18) 0.0254(10) Uani d . 1 . .
    H H27 1.0496 0.0210 0.0883 0.031 Uiso calc R 1 . .
    C C28 1.01570(12) -0.1768(4) 0.05726(17) 0.0226(10) Uani d . 1 . .
    C C29 0.98184(13) -0.2554(4) 0.05714(18) 0.0249(10) Uani d . 1 . .
    H H29 0.9723 -0.3472 0.0359 0.030 Uiso calc R 1 . .
    C C30 0.96232(13) -0.2024(4) 0.08701(18) 0.0232(10) Uani d . 1 . .
    H H30 0.9402 -0.2590 0.0859 0.028 Uiso calc R 1 . .
    C C31 1.07740(13) -0.1205(4) 0.02636(19) 0.0291(11) Uani d . 1 . .
    H H31A 1.0637 -0.0238 0.0093 0.044 Uiso calc R 1 . .
    H H31B 1.0918 -0.1576 0.0064 0.044 Uiso calc R 1 . .
    H H31C 1.0974 -0.1052 0.0672 0.044 Uiso calc R 1 . .
    C C32 0.80877(13) -0.1550(4) 0.03998(16) 0.0247(10) Uani d . 1 . .
    H H32A 0.7820 -0.1289 0.0374 0.030 Uiso calc R 1 . .
    H H32B 0.8154 -0.2614 0.0537 0.030 Uiso calc R 1 . .
    C C33 0.80392(12) -0.1451(4) -0.02036(16) 0.0191(9) Uani d . 1 . .
    C C34 0.78570(11) -0.2681(4) -0.05875(17) 0.0180(9) Uani d . 1 . .
    H H34 0.7792 -0.3589 -0.0457 0.022 Uiso calc R 1 . .
    C C35 0.77693(13) -0.2570(5) -0.11688(18) 0.0288(11) Uani d . 1 . .
    H H35 0.7646 -0.3402 -0.1423 0.035 Uiso calc R 1 . .
    C C36 0.78647(13) -0.1237(5) -0.13671(18) 0.0306(11) Uani d . 1 . .
    H H36 0.7800 -0.1160 -0.1757 0.037 Uiso calc R 1 . .
    C C37 0.80560(13) -0.0015(5) -0.09880(18) 0.0288(11) Uani d . 1 . .
    H H37 0.8126 0.0880 -0.1119 0.035 Uiso calc R 1 . .
    C C38 0.81437(13) -0.0121(5) -0.04127(17) 0.0244(10) Uani d . 1 . .
    H H38 0.8275 0.0706 -0.0159 0.029 Uiso calc R 1 . .
    Cl Cl1 0.95562(15) 0.6560(5) 0.26917(14) 0.0621(10) Uani d PDU 0.765(11) A 1
    C C39 0.9453(3) 0.4623(7) 0.2825(3) 0.050(2) Uani d PDU 0.765(11) A 1
    H H39A 0.9163 0.4362 0.2546 0.060 Uiso calc PR 0.765(11) A 1
    H H39B 0.9634 0.3917 0.2762 0.060 Uiso calc PR 0.765(11) A 1
    Cl Cl1' 0.9728(4) 0.5901(17) 0.2710(4) 0.060(3) Uani d PDU 0.235(11) A 2
    C C39' 0.9325(4) 0.508(4) 0.2821(6) 0.049(5) Uani d PDU 0.235(11) A 2
    H H39C 0.9115 0.5868 0.2750 0.058 Uiso calc PR 0.235(11) A 2
    H H39D 0.9188 0.4246 0.2543 0.058 Uiso calc PR 0.235(11) A 2
    Cl Cl2 0.95372(4) 0.43615(14) 0.35449(6) 0.0482(4) Uani d D 1 . .
loop_
    _atom_site_aniso_label
    _atom_site_aniso_U_11
    _atom_site_aniso_U_22
    _atom_site_aniso_U_33
    _atom_site_aniso_U_12
    _atom_site_aniso_U_13
    _atom_site_aniso_U_23
    S1 0.0261(7) 0.0307(6) 0.0351(7) -0.0029(6) 0.0166(6) 0.0082(6)
    S2 0.0301(7) 0.0283(6) 0.0334(7) 0.0046(5) 0.0213(6) 0.0022(6)
    O1 0.0125(15) 0.0322(16) 0.0118(15) 0.0005(13) -0.0006(13) -0.0042(13)
    O2 0.0099(15) 0.0301(15) 0.0189(16) -0.0067(13) 0.0049(13) 0.0066(13)
    N1 0.0142(18) 0.0185(16) 0.0123(18) -0.0033(15) 0.0027(15) -0.0038(15)
    N2 0.0154(18) 0.0216(17) 0.0151(18) -0.0049(15) 0.0104(15) 0.0053(15)
    N3 0.0218(19) 0.0154(16) 0.0154(18) 0.0015(15) 0.0122(16) 0.0002(15)
    C1 0.028(3) 0.018(2) 0.017(2) 0.0012(19) 0.013(2) -0.0018(18)
    C2 0.015(2) 0.024(2) 0.015(2) -0.0008(19) 0.0060(19) -0.0012(19)
    C3 0.014(2) 0.0155(19) 0.009(2) 0.0007(18) 0.0065(17) 0.0044(17)
    C4 0.018(2) 0.0125(19) 0.015(2) 0.0009(18) 0.007(2) 0.0051(18)
    C5 0.012(2) 0.022(2) 0.013(2) -0.0010(18) 0.0078(18) 0.0014(18)
    C6 0.021(2) 0.017(2) 0.019(2) -0.0050(19) 0.012(2) -0.0017(18)
    C7 0.017(2) 0.025(2) 0.010(2) 0.0001(19) 0.0094(18) 0.0006(18)
    C8 0.013(2) 0.022(2) 0.011(2) 0.0007(19) 0.0057(18) -0.0002(18)
    C9 0.013(2) 0.0135(19) 0.017(2) 0.0002(18) 0.0057(19) 0.0039(18)
    C10 0.016(2) 0.013(2) 0.019(2) 0.0025(18) 0.0008(19) 0.0029(18)
    C11 0.013(2) 0.019(2) 0.030(3) -0.0009(19) 0.009(2) 0.002(2)
    C12 0.029(3) 0.019(2) 0.029(3) 0.003(2) 0.017(2) 0.002(2)
    C13 0.018(2) 0.021(2) 0.015(2) 0.0021(19) 0.0090(19) 0.0025(18)
    C14 0.015(2) 0.016(2) 0.013(2) 0.0060(18) 0.0032(18) -0.0002(18)
    C15 0.014(2) 0.026(2) 0.011(2) 0.004(2) 0.0020(18) 0.0010(19)
    C16 0.041(3) 0.028(2) 0.022(3) 0.008(2) 0.022(2) 0.006(2)
    C17 0.016(2) 0.0167(19) 0.008(2) -0.0033(18) 0.0042(18) -0.0037(17)
    C18 0.019(2) 0.032(2) 0.011(2) 0.002(2) 0.0042(19) -0.001(2)
    C19 0.017(2) 0.029(2) 0.023(3) -0.001(2) 0.010(2) -0.008(2)
    C20 0.025(2) 0.029(2) 0.011(2) -0.007(2) 0.0120(19) -0.0068(19)
    C21 0.018(2) 0.026(2) 0.024(2) 0.004(2) 0.009(2) 0.006(2)
    C22 0.016(2) 0.038(3) 0.017(2) -0.006(2) 0.006(2) -0.003(2)
    C23 0.031(3) 0.036(3) 0.024(3) -0.007(2) 0.018(2) 0.003(2)
    C24 0.017(2) 0.017(2) 0.017(2) -0.0038(19) -0.0003(19) 0.0012(19)
    C25 0.015(2) 0.018(2) 0.016(2) 0.0048(18) 0.0077(19) 0.0028(18)
    C26 0.018(2) 0.024(2) 0.023(2) -0.001(2) 0.006(2) -0.004(2)
    C27 0.014(2) 0.029(2) 0.029(3) -0.002(2) 0.007(2) -0.002(2)
    C28 0.019(2) 0.023(2) 0.022(2) 0.002(2) 0.008(2) 0.007(2)
    C29 0.024(3) 0.022(2) 0.027(3) 0.000(2) 0.011(2) -0.001(2)
    C30 0.019(2) 0.017(2) 0.033(3) -0.0006(19) 0.013(2) 0.002(2)
    C31 0.038(3) 0.027(2) 0.042(3) 0.007(2) 0.035(3) 0.005(2)
    C32 0.020(2) 0.029(2) 0.019(2) -0.011(2) 0.004(2) -0.004(2)
    C33 0.014(2) 0.030(2) 0.012(2) -0.001(2) 0.0049(19) 0.000(2)
    C34 0.014(2) 0.017(2) 0.024(2) -0.0007(18) 0.0102(19) -0.0014(19)
    C35 0.025(3) 0.037(3) 0.020(2) 0.000(2) 0.008(2) -0.011(2)
    C36 0.034(3) 0.033(3) 0.019(3) -0.001(2) 0.009(2) -0.002(2)
    C37 0.030(3) 0.034(2) 0.025(3) -0.002(2) 0.015(2) 0.005(2)
    C38 0.027(2) 0.028(2) 0.014(2) -0.009(2) 0.006(2) -0.009(2)
    Cl1 0.062(2) 0.0615(18) 0.0748(16) -0.0259(16) 0.0424(15) -0.0276(14)
    C39 0.034(5) 0.037(4) 0.050(4) 0.012(3) -0.001(3) -0.027(3)
    Cl1' 0.054(5) 0.069(6) 0.040(4) -0.019(4) 0.010(3) -0.005(4)
    C39' 0.040(9) 0.053(9) 0.047(8) 0.001(8) 0.017(7) -0.017(8)
    Cl2 0.0323(7) 0.0441(7) 0.0626(9) 0.0007(6) 0.0191(7) -0.0107(7)
_geom_special_details
;
All e.s.d.'s (except the e.s.d. in the dihedral angle between two l.s. planes)
are estimated using the full covariance matrix. The cell e.s.d.'s are taken
into account individually in the estimation of e.s.d.'s in distances, angles
and torsion angles; correlations between e.s.d.'s in cell parameters are only
used when they are defined by crystal symmetry. An approximate (isotropic)
treatment of cell e.s.d.'s is used for estimating e.s.d.'s involving l.s.
planes.
;
loop_
    _geom_bond_atom_site_label_1
    _geom_bond_atom_site_label_2
    _geom_bond_site_symmetry_2
    _geom_bond_distance
    _geom_bond_publ_flag
    S1 C20 . 1.760(4) ?
    S1 C23 . 1.797(4) ?
    S2 C28 . 1.742(4) ?
    S2 C31 . 1.799(4) ?
    O1 C4 . 1.233(4) ?
    O2 C15 . 1.220(4) ?
    N1 C6 . 1.467(4) ?
    N1 C7 . 1.467(4) ?
    N1 C32 . 1.474(4) ?
    N2 C15 . 1.378(4) ?
    N2 C14 . 1.409(4) ?
    N3 C16 . 1.459(4) ?
    N3 C1 . 1.464(4) ?
    N3 C8 . 1.493(4) ?
    C1 C2 . 1.518(5) ?
    C1 H1A . 0.9700 ?
    C1 H1B . 0.9700 ?
    C2 C17 . 1.495(5) ?
    C2 C3 . 1.576(5) ?
    C2 H2 . 0.9800 ?
    C3 C4 . 1.528(5) ?
    C3 C7 . 1.539(5) ?
    C3 C8 . 1.588(5) ?
    C4 C5 . 1.482(5) ?
    C5 C24 . 1.373(5) ?
    C5 C6 . 1.511(5) ?
    C6 H6A . 0.9700 ?
    C6 H6B . 0.9700 ?
    C7 H7A . 0.9700 ?
    C7 H7B . 0.9700 ?
    C8 C9 . 1.504(5) ?
    C8 C15 . 1.585(5) ?
    C9 C10 . 1.399(5) ?
    C9 C14 . 1.401(5) ?
    C10 C11 . 1.361(5) ?
    C10 H10 . 0.9300 ?
    C11 C12 . 1.406(5) ?
    C11 H11 . 0.9300 ?
    C12 C13 . 1.400(5) ?
    C12 H12 . 0.9300 ?
    C13 C14 . 1.363(5) ?
    C13 H13 . 0.9300 ?
    C16 H16A . 0.9600 ?
    C16 H16B . 0.9600 ?
    C16 H16C . 0.9600 ?
    C17 C22 . 1.392(5) ?
    C17 C18 . 1.418(5) ?
    C18 C19 . 1.360(5) ?
    C18 H18 . 0.9300 ?
    C19 C20 . 1.394(5) ?
    C19 H19 . 0.9300 ?
    C20 C21 . 1.405(5) ?
    C21 C22 . 1.394(5) ?
    C21 H21 . 0.9300 ?
    C22 H22 . 0.9300 ?
    C23 H23A . 0.9600 ?
    C23 H23B . 0.9600 ?
    C23 H23C . 0.9600 ?
    C24 C25 . 1.429(5) ?
    C24 H24 . 0.9300 ?
    C25 C26 . 1.406(5) ?
    C25 C30 . 1.428(5) ?
    C26 C27 . 1.370(5) ?
    C26 H26 . 0.9300 ?
    C27 C28 . 1.399(5) ?
    C27 H27 . 0.9300 ?
    C28 C29 . 1.406(5) ?
    C29 C30 . 1.370(5) ?
    C29 H29 . 0.9300 ?
    C30 H30 . 0.9300 ?
    C31 H31A . 0.9600 ?
    C31 H31B . 0.9600 ?
    C31 H31C . 0.9600 ?
    C32 C33 . 1.503(5) ?
    C32 H32A . 0.9700 ?
    C32 H32B . 0.9700 ?
    C33 C34 . 1.384(5) ?
    C33 C38 . 1.402(5) ?
    C34 C35 . 1.395(5) ?
    C34 H34 . 0.9300 ?
    C35 C36 . 1.374(5) ?
    C35 H35 . 0.9300 ?
    C36 C37 . 1.377(5) ?
    C36 H36 . 0.9300 ?
    C37 C38 . 1.380(5) ?
    C37 H37 . 0.9300 ?
    C38 H38 . 0.9300 ?
    Cl1 C39 . 1.783(6) ?
    C39 Cl2 . 1.767(6) ?
    C39 H39A . 0.9700 ?
    C39 H39B . 0.9700 ?
    Cl1' C39' . 1.778(10) ?
    C39' Cl2 . 1.770(10) ?
    C39' H39C . 0.9700 ?
    C39' H39D . 0.9700 ?
loop_
    _geom_angle_atom_site_label_1
    _geom_angle_atom_site_label_2
    _geom_angle_atom_site_label_3
    _geom_angle_site_symmetry_1
    _geom_angle_site_symmetry_3
    _geom_angle
    _geom_angle_publ_flag
    C20 S1 C23 . . 104.20(19) ?
    C28 S2 C31 . . 103.65(18) ?
    C6 N1 C7 . . 108.5(3) ?
    C6 N1 C32 . . 110.6(3) ?
    C7 N1 C32 . . 110.7(3) ?
    C15 N2 C14 . . 110.8(3) ?
    C16 N3 C1 . . 114.2(3) ?
    C16 N3 C8 . . 115.9(3) ?
    C1 N3 C8 . . 105.3(3) ?
    N3 C1 C2 . . 102.3(3) ?
    N3 C1 H1A . . 111.3 ?
    C2 C1 H1A . . 111.3 ?
    N3 C1 H1B . . 111.3 ?
    C2 C1 H1B . . 111.3 ?
    H1A C1 H1B . . 109.2 ?
    C17 C2 C1 . . 116.8(3) ?
    C17 C2 C3 . . 115.9(3) ?
    C1 C2 C3 . . 103.1(3) ?
    C17 C2 H2 . . 106.8 ?
    C1 C2 H2 . . 106.8 ?
    C3 C2 H2 . . 106.8 ?
    C4 C3 C7 . . 106.2(3) ?
    C4 C3 C2 . . 111.0(3) ?
    C7 C3 C2 . . 113.3(3) ?
    C4 C3 C8 . . 109.8(3) ?
    C7 C3 C8 . . 112.2(3) ?
    C2 C3 C8 . . 104.4(3) ?
    O1 C4 C5 . . 121.6(3) ?
    O1 C4 C3 . . 120.5(3) ?
    C5 C4 C3 . . 117.9(3) ?
    C24 C5 C4 . . 117.3(4) ?
    C24 C5 C6 . . 122.3(3) ?
    C4 C5 C6 . . 120.3(3) ?
    N1 C6 C5 . . 111.7(3) ?
    N1 C6 H6A . . 109.3 ?
    C5 C6 H6A . . 109.3 ?
    N1 C6 H6B . . 109.3 ?
    C5 C6 H6B . . 109.3 ?
    H6A C6 H6B . . 107.9 ?
    N1 C7 C3 . . 108.1(3) ?
    N1 C7 H7A . . 110.1 ?
    C3 C7 H7A . . 110.1 ?
    N1 C7 H7B . . 110.1 ?
    C3 C7 H7B . . 110.1 ?
    H7A C7 H7B . . 108.4 ?
    N3 C8 C9 . . 112.0(3) ?
    N3 C8 C15 . . 110.0(3) ?
    C9 C8 C15 . . 100.7(3) ?
    N3 C8 C3 . . 102.3(3) ?
    C9 C8 C3 . . 119.1(3) ?
    C15 C8 C3 . . 112.8(3) ?
    C10 C9 C14 . . 117.5(3) ?
    C10 C9 C8 . . 132.2(3) ?
    C14 C9 C8 . . 110.1(3) ?
    C11 C10 C9 . . 120.2(4) ?
    C11 C10 H10 . . 119.9 ?
    C9 C10 H10 . . 119.9 ?
    C10 C11 C12 . . 121.3(4) ?
    C10 C11 H11 . . 119.4 ?
    C12 C11 H11 . . 119.4 ?
    C13 C12 C11 . . 119.6(4) ?
    C13 C12 H12 . . 120.2 ?
    C11 C12 H12 . . 120.2 ?
    C14 C13 C12 . . 117.8(4) ?
    C14 C13 H13 . . 121.1 ?
    C12 C13 H13 . . 121.1 ?
    C13 C14 C9 . . 123.6(4) ?
    C13 C14 N2 . . 126.4(3) ?
    C9 C14 N2 . . 110.0(3) ?
    O2 C15 N2 . . 124.4(4) ?
    O2 C15 C8 . . 127.3(3) ?
    N2 C15 C8 . . 108.2(3) ?
    N3 C16 H16A . . 109.5 ?
    N3 C16 H16B . . 109.5 ?
    H16A C16 H16B . . 109.5 ?
    N3 C16 H16C . . 109.5 ?
    H16A C16 H16C . . 109.5 ?
    H16B C16 H16C . . 109.5 ?
    C22 C17 C18 . . 116.5(3) ?
    C22 C17 C2 . . 119.2(3) ?
    C18 C17 C2 . . 124.3(4) ?
    C19 C18 C17 . . 121.5(4) ?
    C19 C18 H18 . . 119.3 ?
    C17 C18 H18 . . 119.3 ?
    C18 C19 C20 . . 122.3(4) ?
    C18 C19 H19 . . 118.9 ?
    C20 C19 H19 . . 118.9 ?
    C19 C20 C21 . . 117.2(4) ?
    C19 C20 S1 . . 118.0(3) ?
    C21 C20 S1 . . 124.8(3) ?
    C22 C21 C20 . . 120.5(4) ?
    C22 C21 H21 . . 119.8 ?
    C20 C21 H21 . . 119.8 ?
    C17 C22 C21 . . 122.0(4) ?
    C17 C22 H22 . . 119.0 ?
    C21 C22 H22 . . 119.0 ?
    S1 C23 H23A . . 109.5 ?
    S1 C23 H23B . . 109.5 ?
    H23A C23 H23B . . 109.5 ?
    S1 C23 H23C . . 109.5 ?
    H23A C23 H23C . . 109.5 ?
    H23B C23 H23C . . 109.5 ?
    C5 C24 C25 . . 131.1(4) ?
    C5 C24 H24 . . 114.4 ?
    C25 C24 H24 . . 114.4 ?
    C26 C25 C30 . . 115.5(3) ?
    C26 C25 C24 . . 119.6(3) ?
    C30 C25 C24 . . 124.9(4) ?
    C27 C26 C25 . . 123.2(4) ?
    C27 C26 H26 . . 118.4 ?
    C25 C26 H26 . . 118.4 ?
    C26 C27 C28 . . 121.1(4) ?
    C26 C27 H27 . . 119.5 ?
    C28 C27 H27 . . 119.5 ?
    C27 C28 C29 . . 116.6(4) ?
    C27 C28 S2 . . 125.6(3) ?
    C29 C28 S2 . . 117.8(3) ?
    C30 C29 C28 . . 122.7(4) ?
    C30 C29 H29 . . 118.6 ?
    C28 C29 H29 . . 118.6 ?
    C29 C30 C25 . . 120.9(4) ?
    C29 C30 H30 . . 119.6 ?
    C25 C30 H30 . . 119.6 ?
    S2 C31 H31A . . 109.5 ?
    S2 C31 H31B . . 109.5 ?
    H31A C31 H31B . . 109.5 ?
    S2 C31 H31C . . 109.5 ?
    H31A C31 H31C . . 109.5 ?
    H31B C31 H31C . . 109.5 ?
    N1 C32 C33 . . 114.1(3) ?
    N1 C32 H32A . . 108.7 ?
    C33 C32 H32A . . 108.7 ?
    N1 C32 H32B . . 108.7 ?
    C33 C32 H32B . . 108.7 ?
    H32A C32 H32B . . 107.6 ?
    C34 C33 C38 . . 117.9(3) ?
    C34 C33 C32 . . 119.0(3) ?
    C38 C33 C32 . . 122.9(4) ?
    C33 C34 C35 . . 120.6(4) ?
    C33 C34 H34 . . 119.7 ?
    C35 C34 H34 . . 119.7 ?
    C36 C35 C34 . . 120.3(4) ?
    C36 C35 H35 . . 119.8 ?
    C34 C35 H35 . . 119.8 ?
    C35 C36 C37 . . 119.9(4) ?
    C35 C36 H36 . . 120.0 ?
    C37 C36 H36 . . 120.0 ?
    C36 C37 C38 . . 119.9(4) ?
    C36 C37 H37 . . 120.1 ?
    C38 C37 H37 . . 120.1 ?
    C37 C38 C33 . . 121.3(4) ?
    C37 C38 H38 . . 119.4 ?
    C33 C38 H38 . . 119.4 ?
    Cl2 C39 Cl1 . . 112.7(3) ?
    Cl2 C39 H39A . . 109.0 ?
    Cl1 C39 H39A . . 109.0 ?
    Cl2 C39 H39B . . 109.0 ?
    Cl1 C39 H39B . . 109.0 ?
    H39A C39 H39B . . 107.8 ?
    Cl2 C39' Cl1' . . 110.8(8) ?
    Cl2 C39' H39C . . 109.5 ?
    Cl1' C39' H39C . . 109.5 ?
    Cl2 C39' H39D . . 109.5 ?
    Cl1' C39' H39D . . 109.5 ?
    H39C C39' H39D . . 108.1 ?
    C39 Cl2 C39' . . 19.7(8) ?
loop_
    _geom_torsion_atom_site_label_1
    _geom_torsion_atom_site_label_2
    _geom_torsion_atom_site_label_3
    _geom_torsion_atom_site_label_4
    _geom_torsion_site_symmetry_1
    _geom_torsion_site_symmetry_2
    _geom_torsion_site_symmetry_3
    _geom_torsion_site_symmetry_4
    _geom_torsion
    _geom_torsion_publ_flag
    C16 N3 C1 C2 . . . . 177.5(3) ?
    C8 N3 C1 C2 . . . . 49.3(3) ?
    N3 C1 C2 C17 . . . . -166.9(3) ?
    N3 C1 C2 C3 . . . . -38.6(3) ?
    C17 C2 C3 C4 . . . . -97.5(4) ?
    C1 C2 C3 C4 . . . . 133.6(3) ?
    C17 C2 C3 C7 . . . . 21.8(5) ?
    C1 C2 C3 C7 . . . . -107.1(3) ?
    C17 C2 C3 C8 . . . . 144.2(3) ?
    C1 C2 C3 C8 . . . . 15.3(4) ?
    C7 C3 C4 O1 . . . . -148.3(3) ?
    C2 C3 C4 O1 . . . . -24.8(5) ?
    C8 C3 C4 O1 . . . . 90.1(4) ?
    C7 C3 C4 C5 . . . . 34.9(4) ?
    C2 C3 C4 C5 . . . . 158.4(3) ?
    C8 C3 C4 C5 . . . . -86.7(4) ?
    O1 C4 C5 C24 . . . . -16.0(5) ?
    C3 C4 C5 C24 . . . . 160.8(3) ?
    O1 C4 C5 C6 . . . . 166.1(3) ?
    C3 C4 C5 C6 . . . . -17.1(5) ?
    C7 N1 C6 C5 . . . . -52.7(4) ?
    C32 N1 C6 C5 . . . . -174.3(3) ?
    C24 C5 C6 N1 . . . . -153.3(3) ?
    C4 C5 C6 N1 . . . . 24.5(5) ?
    C6 N1 C7 C3 . . . . 76.1(3) ?
    C32 N1 C7 C3 . . . . -162.3(3) ?
    C4 C3 C7 N1 . . . . -64.0(4) ?
    C2 C3 C7 N1 . . . . 173.9(3) ?
    C8 C3 C7 N1 . . . . 56.0(4) ?
    C16 N3 C8 C9 . . . . 65.9(4) ?
    C1 N3 C8 C9 . . . . -166.9(3) ?
    C16 N3 C8 C15 . . . . -45.2(4) ?
    C1 N3 C8 C15 . . . . 82.0(3) ?
    C16 N3 C8 C3 . . . . -165.3(3) ?
    C1 N3 C8 C3 . . . . -38.1(3) ?
    C4 C3 C8 N3 . . . . -106.3(3) ?
    C7 C3 C8 N3 . . . . 135.8(3) ?
    C2 C3 C8 N3 . . . . 12.8(3) ?
    C4 C3 C8 C9 . . . . 17.9(4) ?
    C7 C3 C8 C9 . . . . -100.0(4) ?
    C2 C3 C8 C9 . . . . 136.9(3) ?
    C4 C3 C8 C15 . . . . 135.6(3) ?
    C7 C3 C8 C15 . . . . 17.7(4) ?
    C2 C3 C8 C15 . . . . -105.3(3) ?
    N3 C8 C9 C10 . . . . 61.9(5) ?
    C15 C8 C9 C10 . . . . 178.8(4) ?
    C3 C8 C9 C10 . . . . -57.4(5) ?
    N3 C8 C9 C14 . . . . -114.0(3) ?
    C15 C8 C9 C14 . . . . 2.9(4) ?
    C3 C8 C9 C14 . . . . 126.7(3) ?
    C14 C9 C10 C11 . . . . -1.5(5) ?
    C8 C9 C10 C11 . . . . -177.2(4) ?
    C9 C10 C11 C12 . . . . -0.6(6) ?
    C10 C11 C12 C13 . . . . 2.3(6) ?
    C11 C12 C13 C14 . . . . -1.7(5) ?
    C12 C13 C14 C9 . . . . -0.5(6) ?
    C12 C13 C14 N2 . . . . 178.4(3) ?
    C10 C9 C14 C13 . . . . 2.1(5) ?
    C8 C9 C14 C13 . . . . 178.7(3) ?
    C10 C9 C14 N2 . . . . -177.0(3) ?
    C8 C9 C14 N2 . . . . -0.4(4) ?
    C15 N2 C14 C13 . . . . 178.1(3) ?
    C15 N2 C14 C9 . . . . -2.8(4) ?
    C14 N2 C15 O2 . . . . -179.9(3) ?
    C14 N2 C15 C8 . . . . 4.6(4) ?
    N3 C8 C15 O2 . . . . -61.5(5) ?
    C9 C8 C15 O2 . . . . -179.9(4) ?
    C3 C8 C15 O2 . . . . 52.0(5) ?
    N3 C8 C15 N2 . . . . 113.8(3) ?
    C9 C8 C15 N2 . . . . -4.5(4) ?
    C3 C8 C15 N2 . . . . -132.6(3) ?
    C1 C2 C17 C22 . . . . -158.7(3) ?
    C3 C2 C17 C22 . . . . 79.4(4) ?
    C1 C2 C17 C18 . . . . 18.3(5) ?
    C3 C2 C17 C18 . . . . -103.5(4) ?
    C22 C17 C18 C19 . . . . -1.8(5) ?
    C2 C17 C18 C19 . . . . -178.9(3) ?
    C17 C18 C19 C20 . . . . 1.2(6) ?
    C18 C19 C20 C21 . . . . 0.0(6) ?
    C18 C19 C20 S1 . . . . 178.9(3) ?
    C23 S1 C20 C19 . . . . -176.4(3) ?
    C23 S1 C20 C21 . . . . 2.4(4) ?
    C19 C20 C21 C22 . . . . -0.5(6) ?
    S1 C20 C21 C22 . . . . -179.3(3) ?
    C18 C17 C22 C21 . . . . 1.2(5) ?
    C2 C17 C22 C21 . . . . 178.5(3) ?
    C20 C21 C22 C17 . . . . -0.1(6) ?
    C4 C5 C24 C25 . . . . -179.2(3) ?
    C6 C5 C24 C25 . . . . -1.4(6) ?
    C5 C24 C25 C26 . . . . 154.6(4) ?
    C5 C24 C25 C30 . . . . -26.8(7) ?
    C30 C25 C26 C27 . . . . 0.7(6) ?
    C24 C25 C26 C27 . . . . 179.4(4) ?
    C25 C26 C27 C28 . . . . -2.0(6) ?
    C26 C27 C28 C29 . . . . 2.5(6) ?
    C26 C27 C28 S2 . . . . -177.4(3) ?
    C31 S2 C28 C27 . . . . -3.5(4) ?
    C31 S2 C28 C29 . . . . 176.5(3) ?
    C27 C28 C29 C30 . . . . -1.9(6) ?
    S2 C28 C29 C30 . . . . 178.1(3) ?
    C28 C29 C30 C25 . . . . 0.6(6) ?
    C26 C25 C30 C29 . . . . 0.0(6) ?
    C24 C25 C30 C29 . . . . -178.6(4) ?
    C6 N1 C32 C33 . . . . -70.4(4) ?
    C7 N1 C32 C33 . . . . 169.3(3) ?
    N1 C32 C33 C34 . . . . 157.8(3) ?
    N1 C32 C33 C38 . . . . -26.7(5) ?
    C38 C33 C34 C35 . . . . -2.0(6) ?
    C32 C33 C34 C35 . . . . 173.7(4) ?
    C33 C34 C35 C36 . . . . 0.3(6) ?
    C34 C35 C36 C37 . . . . 1.4(6) ?
    C35 C36 C37 C38 . . . . -1.3(6) ?
    C36 C37 C38 C33 . . . . -0.4(6) ?
    C34 C33 C38 C37 . . . . 2.1(6) ?
    C32 C33 C38 C37 . . . . -173.4(4) ?
    Cl1 C39 Cl2 C39' . . . . 61(2) ?
    Cl1' C39' Cl2 C39 . . . . -58.0(14) ?
loop_
    _geom_hbond_atom_site_label_D
    _geom_hbond_atom_site_label_H
    _geom_hbond_atom_site_label_A
    _geom_hbond_site_symmetry_A
    _geom_hbond_distance_DH
    _geom_hbond_distance_HA
    _geom_hbond_distance_DA
    _geom_hbond_angle_DHA
    C1 H1A O2 . 0.97 2.53 3.149(5) 122
    C7 H7B O2 . 0.97 2.37 2.971(5) 119
    C10 H10 O1 . 0.93 2.57 3.220(5) 127
    C39 H39A N3 . 0.97 2.44 3.405(10) 175
    C39 H39B O1 . 0.97 2.53 3.140(7) 121
data_global
_journal_date_recd_electronic     2009-11-27
_journal_date_accepted     2009-12-20
_journal_name_full     'Acta Crystallographica, Section E'
_journal_year     2010
_journal_volume     66
_journal_issue      1
_journal_page_first     o244
_journal_page_last     o244
_journal_paper_category     QO
_journal_coeditor_code     HB5259
_publ_contact_author_name     'Yongjiang HOU'
_publ_contact_author_address
;
School of Environmental Science and Engineering,Hebei University of Science
and Technology. 050018, Shijiazhuang, Hebei province, P. R. China.
;
_publ_contact_author_email     'houyjhb@163.com'
_publ_contact_author_fax     '86-311-86665900'
_publ_contact_author_phone     '86-311-86665900'
_publ_section_title
;\
(5''<i>E</i>)-1''-Benzyl-1'-methyl-5''-[4-(methylsulfanyl)benzylidene]-4'-[4-\
(methylsulfanyl)phenyl]dispiro[indoline-3,2'-pyrrolidine-3',3''-\
piperidine]-2,4''-dione dichloromethane solvate
;
loop_
    _publ_author_name
    _publ_author_footnote
    _publ_author_address
    'Hou, Yongjiang' .
;
School of Environmental Science and Engineering
Hebei University of Science and Technology. 050018 Shijiazhuang
Hebei province, People's Republic of China
;
