# Supplementary material for: (5′′E)-1′′-Benzyl-1′-methyl-5′′-[4-(methyl­sulfan­yl)benzyl­idene]-4′-[4-(methyl­sulfan­yl)phen­yl]dispiro­[indoline-3,2′-pyrrolidine-3′,3′′-piperidine]-2,4′′-dione dichloro­methane solvate
Source: Acta Crystallogr Sect E Struct Rep Online. 2009 Dec 24;66(Pt 1):o244. doi: 10.1107/S1600536809054774 (PMC2980017; doi:10.1107/S1600536809054774)
Supplement: Supplementary file 2 [file e-66-0o244-Isup2.hkl]

# 
# h,k,l, Fc-squared, Fo-squared, sigma(Fo-squared) and status flag 
# 
data_I
_shelx_title ' r91012h in C2/c' 
_shelx_refln_list_code          4 
_shelx_F_calc_maximum      396.52 
_exptl_crystal_F_000      3000.00 
_reflns_d_resolution_high  0.8402 
 
loop_ 
 _symmetry_equiv_pos_as_xyz 
 'x, y, z' 
 '-x, y, -z+1/2' 
 'x+1/2, y+1/2, z' 
 '-x+1/2, y+1/2, -z+1/2' 
 '-x, -y, -z' 
 'x, -y, z-1/2' 
 '-x+1/2, -y+1/2, -z' 
 'x+1/2, -y+1/2, z-1/2' 
 
_cell_length_a    36.4562 
_cell_length_b     8.6164 
_cell_length_c    26.1844 
_cell_angle_alpha  90.000 
_cell_angle_beta  119.578 
_cell_angle_gamma  90.000 
 
_shelx_F_squared_multiplier     1.000 
 
loop_ 
 _refln_index_h 
 _refln_index_k 
 _refln_index_l 
 _refln_F_squared_calc 
 _refln_F_squared_meas 
 _refln_F_squared_sigma 
 _refln_observed_status 
   4   0   0    13348.89    10708.80   1031.41 o 
  10   0   0    22688.65    22531.79   1755.25 o 
  12   0   0    92901.66    87644.25   3741.87 o 
  14   0   0     6654.73     5203.09    307.26 o 
  16   0   0     8457.92     9527.55    997.84 o 
  18   0   0    24822.57    25095.76   1256.92 o 
  20   0   0     6956.81     7598.95   1077.80 o 
  22   0   0    10050.26     9616.89   1141.40 o 
  24   0   0       38.03       76.99    197.66 o 
  26   0   0    25981.78    13491.21  10046.00 o 
  28   0   0     6249.10     4221.18   1484.73 o 
  30   0   0      983.47      604.85    577.24 o 
  32   0   0      143.16       63.79    152.73 o 
  34   0   0     9422.41     8472.10   1537.73 o 
  36   0   0      133.71       89.69    300.03 o 
   1   1   0     8193.44     7907.33    539.50 o 
   3   1   0     6392.41     6034.29    218.48 o 
   5   1   0    18506.13    19901.43    971.24 o 
   7   1   0      684.16      671.97     64.97 o 
   9   1   0    45047.80    41782.90   1489.20 o 
  11   1   0     7332.72     7288.60    272.88 o 
  13   1   0     7310.82     7156.00    388.83 o 
  15   1   0     3408.23     3256.84    935.68 o 
  17   1   0     4719.01     5177.29    297.57 o 
  19   1   0      747.23      860.91    139.38 o 
  21   1   0    11749.70    11291.38    883.83 o 
  23   1   0     8197.12     8833.42    697.12 o 
  25   1   0     2016.39     2168.36    469.58 o 
  27   1   0     2112.38     2052.19    429.01 o 
  29   1   0      472.03      503.37    322.43 o 
  31   1   0     3461.82     2719.77    355.07 o 
  33   1   0      302.05      270.48    235.41 o 
  35   1   0     3070.71     3565.73    693.46 o 
  37   1   0       52.09       46.47    231.64 o 
   0   2   0    23952.84    23189.51   1449.87 o 
   2   2   0    19891.20    19883.27   1177.61 o 
   4   2   0    30238.13    32386.12   1004.31 o 
   6   2   0      642.23      671.41     62.13 o 
   8   2   0    19458.26    20112.82   1030.45 o 
  10   2   0      507.41      491.48    104.06 o 
  12   2   0    21322.90    22689.22   1292.19 o 
  14   2   0      803.72      913.56    181.40 o 
  16   2   0     7005.10     5981.25    740.58 o 
  18   2   0     3372.98     2655.38    599.06 o 
  20   2   0     3121.25     3098.61    421.69 o 
  22   2   0      865.07      837.43    224.36 o 
  24   2   0     5445.59     3777.86    896.35 o 
  26   2   0      176.19      109.76    135.78 o 
  28   2   0       13.95       47.71    156.30 o 
  30   2   0     6789.25     6686.52    973.34 o 
  32   2   0      680.05      544.37    332.40 o 
  34   2   0       81.92       97.98    157.05 o 
  36   2   0      792.88      589.27    535.21 o 
   1   3   0     7469.05     7280.29    266.62 o 
   3   3   0        7.41       42.26     60.35 o 
   5   3   0     3687.96     4525.70    202.88 o 
   7   3   0    18533.49    18313.16   1040.04 o 
   9   3   0    23066.76    27280.67    962.59 o 
  11   3   0      699.97      978.02    112.50 o 
  13   3   0     1455.87     1913.61    168.82 o 
  15   3   0     9424.29     9614.47    626.58 o 
  17   3   0    11609.52     8002.80   2328.40 o 
  19   3   0     1759.03     1774.71    355.19 o 
  21   3   0       52.63       50.38     83.41 o 
  23   3   0      491.25      339.81    222.58 o 
  25   3   0     9133.89     9450.66   1091.31 o 
  27   3   0       38.33       85.26    160.55 o 
  29   3   0     2405.42     2439.24    397.06 o 
  31   3   0      866.47     1102.36    646.15 o 
  33   3   0      950.55      540.30    338.70 o 
  35   3   0     1432.57     1377.76    464.06 o 
   0   4   0     8521.29     8347.66    708.82 o 
   2   4   0        2.78       25.66     44.02 o 
   4   4   0    16668.46    17409.77    991.90 o 
   6   4   0    20470.82    21790.18   1229.39 o 
   8   4   0     5589.64     6649.90    319.17 o 
  10   4   0        2.47       26.40     65.39 o 
  12   4   0       13.54       53.91    102.43 o 
  14   4   0    10508.46    11628.65    657.82 o 
  16   4   0     2758.16     1985.24    652.38 o 
  18   4   0       57.34      177.72    129.74 o 
  20   4   0      116.48      131.77    121.52 o 
  22   4   0     1276.65     1710.65   1064.22 o 
  24   4   0     1492.84     1493.99    859.14 o 
  26   4   0      325.11      237.57    215.39 o 
  28   4   0      576.35      685.81    413.11 o 
  30   4   0      377.06      520.03    383.73 o 
  32   4   0      103.68      186.61    176.58 o 
  34   4   0     1696.48     1700.41    462.09 o 
   1   5   0      378.61      201.90     76.18 o 
   3   5   0     2965.75     2978.40    280.09 o 
   5   5   0    12846.44    13610.78    725.71 o 
   7   5   0      496.42      704.57    213.25 o 
   9   5   0     1209.63     1521.70    185.90 o 
  11   5   0     1973.24     2518.13    390.48 o 
  13   5   0       17.03       38.38    120.49 o 
  15   5   0     1253.62      680.43    369.04 o 
  17   5   0     1466.39     1590.02    337.14 o 
  19   5   0     1193.08     1344.25    915.26 o 
  21   5   0     8691.95     9773.90   1128.64 o 
  23   5   0     2323.93     2030.39    406.22 o 
  25   5   0     1765.26     1637.24    321.62 o 
  27   5   0     4916.51     5088.02    729.70 o 
  29   5   0     3566.77     3568.41    639.89 o 
  31   5   0       18.38       49.80    208.75 o 
   0   6   0     7326.72     4559.51   1457.82 o 
   2   6   0     1813.67     1501.50    182.12 o 
   4   6   0      532.12      384.38    212.46 o 
   6   6   0      171.35      162.37    101.50 o 
   8   6   0      125.10       70.41     80.46 o 
  10   6   0     1295.75     1075.20    189.38 o 
  12   6   0     2090.76     2484.05    420.65 o 
  14   6   0     1940.05     2254.73    642.52 o 
  16   6   0      779.07     1373.73    952.60 o 
  18   6   0      332.86      451.80    277.20 o 
  20   6   0     1569.04     1319.18    878.03 o 
  22   6   0      591.17      617.24    496.52 o 
  24   6   0       33.81       78.92    359.92 o 
  26   6   0      563.36      301.51    428.95 o 
  28   6   0     2576.05     2036.77   1491.26 o 
  30   6   0        4.11        4.65    364.79 o 
   1   7   0     8511.65     8658.49    577.44 o 
   3   7   0     2509.64     2356.86    435.21 o 
   5   7   0     8912.92     8524.11    591.09 o 
   7   7   0     7468.80     7490.49    457.42 o 
   9   7   0      776.80      509.12    230.67 o 
  11   7   0      353.73      246.97    181.76 o 
  13   7   0     8611.98    10279.29   1008.93 o 
  15   7   0     6882.51     7657.27    826.82 o 
  17   7   0      827.55      686.43    397.24 o 
  19   7   0      515.03      705.78    496.55 o 
  21   7   0     2312.66     2306.32   1395.21 o 
  23   7   0       55.69      106.43    162.53 o 
  25   7   0        9.87       68.57    147.58 o 
  27   7   0     2496.36     2243.59   1937.76 o 
   0   8   0     3067.04     2450.96    797.50 o 
   2   8   0        1.38       20.28    103.90 o 
   4   8   0      539.76      359.90    177.70 o 
   6   8   0      216.89      234.22    157.47 o 
   8   8   0       70.95       79.75    105.28 o 
  10   8   0      326.13      213.38    168.62 o 
  12   8   0      185.67      294.50    167.36 o 
  14   8   0     1840.55     1462.64    344.59 o 
  16   8   0      727.70      371.89    282.10 o 
  18   8   0       22.17      110.04    147.41 o 
  20   8   0        9.96       96.54    203.63 o 
  22   8   0       92.44      189.98    302.93 o 
   1   9   0     2093.39     2216.85    278.26 o 
   3   9   0       14.08       58.42     93.86 o 
   5   9   0     3645.87     3542.61    417.82 o 
   7   9   0      321.32      548.83    310.65 o 
   9   9   0      223.54      313.73    159.89 o 
  11   9   0     1277.10      942.35    421.24 o 
  13   9   0     1211.42     1214.74    554.62 o 
  15   9   0     3846.43     5254.33   1061.34 o 
  17   9   0     1473.24     1588.81    956.65 o 
   0  10   0     5157.58     5010.44   1214.84 o 
   2  10   0      171.20      151.46    220.02 o 
   4  10   0       71.19       80.31    163.39 o 
   6  10   0      598.05      574.93    407.95 o 
   8  10   0      921.64      642.05    413.01 o 
 -37   1   1        5.64       29.28    138.70 o 
 -35   1   1     3582.26     3830.92    679.09 o 
 -33   1   1      467.11      612.43    358.23 o 
 -31   1   1     4727.40     4318.97    611.43 o 
 -29   1   1      762.02      631.60    333.66 o 
 -27   1   1     1152.94     1266.61    330.18 o 
 -25   1   1     4943.67     3794.60    868.65 o 
 -23   1   1      679.21      611.98    447.04 o 
 -21   1   1     1418.69     1679.90    262.45 o 
 -19   1   1      919.70      775.55    127.12 o 
 -17   1   1        9.44       31.59     81.51 o 
 -13   1   1    66565.51    65301.28   2013.40 o 
 -11   1   1    24112.82    24244.03    657.42 o 
  -9   1   1     3007.72     3120.27    142.41 o 
  -7   1   1      167.18      249.96     75.82 o 
  -5   1   1    14893.95     7636.38   2679.41 o 
  -3   1   1     1362.16     1208.61     58.07 o 
   1   1   1    29259.04    31037.74   1080.28 o 
   3   1   1    97075.91    86172.90   5091.95 o 
   5   1   1      107.04      175.44     43.60 o 
   7   1   1     9806.24     3383.91   2660.28 o 
   9   1   1     1935.57     2011.60    115.55 o 
  11   1   1       13.28       17.75     59.82 o 
  13   1   1    37412.77    37263.35   2376.42 o 
  15   1   1      386.38      333.62    210.53 o 
  17   1   1     2101.69     1705.20    506.05 o 
  19   1   1    22079.68    23535.86   1369.41 o 
  21   1   1     2632.78     1742.22    613.03 o 
  23   1   1       86.73       43.47    108.01 o 
  25   1   1       39.11       49.20    107.81 o 
  27   1   1     3166.05     2685.15    560.27 o 
  29   1   1      490.42      378.14    240.06 o 
  31   1   1     2106.29     1724.24    475.27 o 
  33   1   1      152.14      211.61    199.84 o 
  35   1   1      171.73       57.86    177.74 o 
 -36   2   1     1386.38     1243.73    883.84 o 
 -34   2   1     1353.68     1233.64    804.12 o 
 -32   2   1       11.69       23.42    189.74 o 
 -30   2   1     3635.54     3578.69    479.12 o 
 -28   2   1      561.81      763.74    461.33 o 
 -26   2   1     1136.99      912.11    282.88 o 
 -24   2   1       26.01       23.31    106.29 o 
 -22   2   1     3599.30     3730.91    456.86 o 
 -20   2   1      351.22      175.69    142.61 o 
 -18   2   1     1099.75     1450.08    187.45 o 
 -16   2   1      414.00      199.81    145.88 o 
 -14   2   1      680.65     1026.74    177.95 o 
 -12   2   1    14726.75    15786.70    997.74 o 
 -10   2   1     6933.12     6630.18    424.54 o 
  -8   2   1    12208.46    13642.33    738.99 o 
  -6   2   1       26.41       45.20     52.20 o 
  -4   2   1    98130.98    97616.90   2891.26 o 
   0   2   1     4071.85     3819.84    137.30 o 
   2   2   1    41230.42    44341.37   1367.27 o 
   4   2   1     5904.57     6237.61    246.78 o 
   6   2   1     1064.88     1185.80     75.85 o 
   8   2   1      666.48      599.13    233.69 o 
  10   2   1     2956.22     3364.62    150.53 o 
  12   2   1     3637.63     2907.61    493.92 o 
  14   2   1     2180.28     2405.31    161.21 o 
  16   2   1     9578.68     6272.61   1222.63 o 
  18   2   1     4370.65     4175.06    493.45 o 
  20   2   1      286.76      241.52    175.82 o 
  22   2   1    11308.72    10890.17    823.63 o 
  24   2   1    26270.04    27274.87   1976.58 o 
  26   2   1     3101.43     2373.38    535.16 o 
  28   2   1     6909.82     6093.62    678.20 o 
  30   2   1      402.34      528.07    408.57 o 
  32   2   1      569.83      678.43    449.37 o 
  34   2   1     1327.23     1544.44   1028.00 o 
  36   2   1      110.20      166.57    200.88 o 
 -35   3   1       51.11       75.60    117.66 o 
 -33   3   1     1968.14     1386.72    904.22 o 
 -31   3   1    10874.07    12500.16   1553.35 o 
 -29   3   1     6018.56     5179.34    801.73 o 
 -27   3   1    18658.00    19060.61   1720.65 o 
 -25   3   1     4440.24     4487.28    601.39 o 
 -23   3   1    25844.61    27661.27   1921.62 o 
 -21   3   1     1702.41     1554.35    242.56 o 
 -19   3   1    13214.87    12929.04    998.69 o 
 -17   3   1     8112.62     8132.98    851.89 o 
 -15   3   1    24157.66    27014.29    869.76 o 
 -11   3   1    35609.98    34591.96   1530.10 o 
  -9   3   1    28256.74    27838.07    922.85 o 
  -7   3   1    31808.55    31303.64   1010.05 o 
  -5   3   1    44943.55    45956.20   1425.11 o 
  -3   3   1    31016.47    33502.72   1214.97 o 
  -1   3   1     3475.36     3233.96    156.94 o 
   1   3   1    19755.60     7617.62   4328.99 o 
   3   3   1    24502.39    21950.85   1608.71 o 
   5   3   1    28017.70    29762.44   1595.99 o 
   7   3   1    16276.83    19202.36   1102.24 o 
   9   3   1     3895.17     4212.35    211.06 o 
  11   3   1    11042.36    10949.12    806.54 o 
  13   3   1      518.58      744.04    126.64 o 
  15   3   1     2167.55     2478.88    291.85 o 
  17   3   1     7942.29     6434.66   1687.85 o 
  19   3   1       36.70       35.23     61.47 o 
  21   3   1     4153.87     4423.47    756.85 o 
  23   3   1     1391.45     1445.00    234.84 o 
  25   3   1      266.81      149.96    145.11 o 
  27   3   1      592.52      508.94    401.33 o 
  29   3   1     1509.01     1956.17   1292.22 o 
  31   3   1        0.04       70.46    137.74 o 
  33   3   1      566.29      568.74    386.39 o 
  35   3   1      221.04       89.35    189.72 o 
 -34   4   1      132.63      109.22    182.39 o 
 -32   4   1     5906.13     5697.10    947.95 o 
 -30   4   1      384.73      591.75    373.30 o 
 -28   4   1        5.01        3.33    176.10 o 
 -26   4   1      752.60      694.31    445.01 o 
 -24   4   1     1040.80     1181.14    723.64 o 
 -22   4   1     1467.08      878.26    573.72 o 
 -20   4   1    11538.31    10147.92   1637.20 o 
 -18   4   1    24981.37    27998.08   2069.93 o 
 -16   4   1      420.93      428.58    248.00 o 
 -14   4   1    10850.55    10418.33    713.25 o 
 -12   4   1     2505.27     2358.62    283.46 o 
 -10   4   1    27115.76    29175.34   1188.57 o 
  -8   4   1    10759.64     7328.57   1528.45 o 
  -6   4   1     9046.19     6763.01   2175.20 o 
  -4   4   1     1837.57     1537.49    129.77 o 
  -2   4   1    13873.16    13985.16    515.27 o 
   0   4   1     2112.17     2135.91    125.61 o 
   2   4   1    14601.26    15020.54    777.85 o 
   4   4   1     8983.91     8918.83    674.27 o 
   6   4   1     1149.40     1052.04    134.36 o 
   8   4   1     3284.50     3356.03    181.97 o 
  10   4   1    17638.36    18810.85   1080.54 o 
  12   4   1     3321.20     3823.92    445.93 o 
  14   4   1    16540.25    18435.79    985.12 o 
  16   4   1     5078.74     4369.25    683.46 o 
  18   4   1       34.70       41.29     82.01 o 
  20   4   1      686.45      803.90    508.05 o 
  22   4   1     1716.62     1876.46    566.73 o 
  24   4   1     1777.85     1428.44    991.06 o 
  26   4   1     4623.46     4276.90    563.53 o 
  28   4   1      714.31      533.88    340.22 o 
  30   4   1       24.74      164.79    259.40 o 
  32   4   1     1410.64     1232.37    419.87 o 
  34   4   1       74.87      136.93    178.63 o 
 -33   5   1      217.32       54.39    283.95 o 
 -31   5   1      156.66      204.41    266.56 o 
 -29   5   1      299.06      227.62    226.69 o 
 -27   5   1     1285.39     1150.81    657.53 o 
 -25   5   1      584.28      742.45    506.45 o 
 -23   5   1     2451.43     2420.09    668.48 o 
 -21   5   1       20.35       29.27    219.23 o 
 -19   5   1       48.24      121.76    146.00 o 
 -17   5   1     1588.80     1504.41    216.17 o 
 -15   5   1    11371.08    12654.74   1093.64 o 
 -13   5   1     1596.33     2013.44    355.71 o 
 -11   5   1       22.15        4.07     92.80 o 
  -9   5   1     3720.99     3525.20    390.95 o 
  -7   5   1     2380.18     2410.73    225.01 o 
  -5   5   1      608.96      434.77    243.35 o 
  -3   5   1    10623.50    10882.40    967.21 o 
  -1   5   1      143.75       96.36     75.87 o 
   1   5   1      134.17      146.17     81.62 o 
   3   5   1    15783.99    13429.49   1681.53 o 
   5   5   1     2284.56     2235.11    241.99 o 
   7   5   1    10767.84    13139.86    790.65 o 
   9   5   1     6929.85     8594.17    850.81 o 
  11   5   1    23442.82    28027.96   2046.22 o 
  13   5   1     2269.75     1648.92    777.03 o 
  15   5   1     6298.86     7253.02    800.46 o 
  17   5   1      460.29      572.10    345.95 o 
  19   5   1    28165.72    32655.22   3412.07 o 
  21   5   1     4066.34     4552.60    814.64 o 
  23   5   1     6371.46     7265.73   1031.18 o 
  25   5   1     8839.25     6999.59   1570.83 o 
  27   5   1      385.34      457.85    341.84 o 
  29   5   1      264.26      131.08    111.37 o 
  31   5   1     8471.95     7993.12   1519.36 o 
 -30   6   1     1430.16     1876.46   1943.22 o 
 -28   6   1      156.51      243.09    455.30 o 
 -26   6   1      822.20      831.02    775.61 o 
 -24   6   1      548.77      573.46    669.82 o 
 -22   6   1      548.45      529.98    383.70 o 
 -20   6   1       76.29      281.60    235.69 o 
 -18   6   1       97.70       70.06    156.21 o 
 -16   6   1      929.02     1152.11    763.45 o 
 -14   6   1      883.26     1066.53    660.85 o 
 -12   6   1     1030.00      994.49    213.48 o 
 -10   6   1    20092.80    15153.05   3069.13 o 
  -8   6   1       15.34      189.51    103.35 o 
  -6   6   1        0.05       25.66     67.55 o 
  -4   6   1     1972.67     2235.24    291.50 o 
  -2   6   1     6827.20     6820.02    462.06 o 
   0   6   1     8014.96     8967.93    600.96 o 
   2   6   1      805.69     1072.43    228.23 o 
   4   6   1       36.49       26.18     81.21 o 
   6   6   1      385.01      344.60    229.74 o 
   8   6   1     4158.63     3792.92    596.19 o 
  10   6   1     1983.20     2390.12    396.85 o 
  12   6   1    10494.61    11270.07   1042.14 o 
  14   6   1      251.06      134.62    161.58 o 
  16   6   1      354.05      349.25    243.07 o 
  18   6   1      337.29      280.31    234.87 o 
  20   6   1     1245.36     1660.98   1026.44 o 
  22   6   1      392.58      542.61    459.16 o 
  24   6   1      732.37      748.07    636.38 o 
  26   6   1      154.55       57.34    250.97 o 
  28   6   1      568.67      493.89    543.84 o 
 -27   7   1      551.78      304.45    454.06 o 
 -25   7   1      102.79       51.79    200.81 o 
 -23   7   1     2268.29     2924.30    520.63 o 
 -21   7   1     1097.26     1052.53    649.36 o 
 -19   7   1     3221.67     3722.04    491.85 o 
 -17   7   1     3071.24     3725.73    462.40 o 
 -15   7   1      489.14      671.61    394.18 o 
 -13   7   1      995.64      829.46    535.56 o 
 -11   7   1     2154.89     1776.54    325.47 o 
  -9   7   1      622.84      511.22    243.89 o 
  -7   7   1     3771.22     2443.11    464.26 o 
  -5   7   1      727.67      835.71    449.48 o 
  -3   7   1      314.03      302.93    162.52 o 
  -1   7   1     1030.69      889.84    252.82 o 
   1   7   1        3.80       14.41     92.13 o 
   3   7   1     8686.16     9172.09    609.27 o 
   5   7   1     3567.97     3342.91    429.87 o 
   7   7   1    10684.35    11987.99   1147.22 o 
   9   7   1     3668.87     2571.89    673.27 o 
  11   7   1     4430.91     5073.21    761.54 o 
  13   7   1     2009.39     2206.20    737.61 o 
  15   7   1      704.52      966.59    615.62 o 
  17   7   1     1685.54     1339.07    810.61 o 
  19   7   1    12433.78    14849.63   1205.30 o 
  21   7   1      936.46     1221.55    811.80 o 
  23   7   1      239.67      126.41    182.63 o 
  25   7   1        0.05      101.26    284.40 o 
 -24   8   1      259.24      128.76    157.87 o 
 -22   8   1       32.00        3.14    180.56 o 
 -20   8   1     1772.60     1913.30    943.78 o 
 -18   8   1     3109.97     3645.10    661.59 o 
 -16   8   1      183.71      117.74    142.78 o 
 -14   8   1     1104.53      830.15    441.94 o 
 -12   8   1      101.78       71.54    113.89 o 
 -10   8   1      766.99      657.91    307.45 o 
  -8   8   1     3193.95     2908.88    464.19 o 
  -6   8   1      369.36      406.27    267.16 o 
  -4   8   1     4049.65     3078.02    551.60 o 
  -2   8   1      248.65      284.89    136.12 o 
   0   8   1     3715.99     3677.35    574.05 o 
   2   8   1     2129.98     2085.24    238.19 o 
   4   8   1       83.62       58.87    108.96 o 
   6   8   1     2418.86     2459.16    333.81 o 
   8   8   1      273.96      306.30    200.48 o 
  10   8   1     2007.02     2325.69    333.66 o 
  12   8   1      529.93      258.56    185.68 o 
  14   8   1       25.33       36.42    106.64 o 
  16   8   1      404.34      401.84    344.15 o 
  18   8   1     2039.88     2954.43    683.74 o 
  20   8   1      124.74      266.41    214.16 o 
  22   8   1     1108.13     1106.31    736.57 o 
 -17   9   1     4427.27     5288.04    918.32 o 
 -15   9   1      263.92      112.11    173.27 o 
 -13   9   1      413.43      396.17    236.58 o 
 -11   9   1        5.26       29.07    112.99 o 
  -9   9   1     1135.82     1797.33    487.62 o 
  -7   9   1      261.17      324.40    194.50 o 
  -5   9   1     4100.02     3815.45    431.96 o 
  -3   9   1     1172.42     1170.08    505.58 o 
  -1   9   1     1402.55     1353.13    372.77 o 
   1   9   1     1393.38     1323.45    380.59 o 
   3   9   1     5895.46     4475.19    689.63 o 
   5   9   1        6.30       33.46    124.43 o 
   7   9   1      258.65      288.58    170.80 o 
   9   9   1     3066.19     3182.10    541.46 o 
  11   9   1     1306.82      834.03    403.00 o 
  13   9   1       26.53       68.60    163.26 o 
  15   9   1      491.50      795.80    449.91 o 
  17   9   1     4906.68     5579.75   1550.99 o 
  -8  10   1        6.43       22.77    166.97 o 
  -6  10   1      234.19       94.31    218.28 o 
  -4  10   1        0.24       36.94    165.63 o 
  -2  10   1      833.61      824.67    590.59 o 
   0  10   1      574.92      476.31    339.99 o 
   2  10   1      551.56      533.38    373.13 o 
   4  10   1     3027.44     3017.14    507.09 o 
   6  10   1      336.25      333.93    285.18 o 
 -38   0   2       11.05        1.27    318.26 o 
 -36   0   2     2728.00     1067.02    966.51 o 
 -34   0   2      385.39      343.85    373.72 o 
 -32   0   2       39.01        8.29    112.70 o 
 -30   0   2     8171.72     5781.88   2309.98 o 
 -28   0   2     6201.65     7312.02   1035.08 o 
 -26   0   2     3098.10     3723.48    790.25 o 
 -24   0   2    14903.97    13883.58   1527.70 o 
 -22   0   2      949.41      506.25    260.35 o 
 -20   0   2     4891.78     4800.12    710.49 o 
 -18   0   2     3015.59     2661.10    256.85 o 
 -16   0   2    29812.65    22296.04   7952.06 o 
 -14   0   2    82487.98    82271.82   3532.48 o 
 -12   0   2     9509.96    10526.55   1054.98 o 
 -10   0   2   150476.98   148588.25   4514.53 o 
  -8   0   2     1839.46     1184.74    417.22 o 
  -6   0   2    96811.66    90095.52   5316.11 o 
  -4   0   2    48517.83    53926.10   3190.88 o 
   2   0   2    45639.37    42195.39   1775.77 o 
   4   0   2    46062.41    48912.95   2069.77 o 
   6   0   2    94335.81    92896.56   3898.68 o 
   8   0   2    10405.59    12373.99   1220.89 o 
  12   0   2     8476.14     5508.96   2950.58 o 
  14   0   2    39676.57    42160.42   1922.29 o 
  16   0   2     2248.71     2448.16    289.86 o 
  18   0   2     9750.36    11023.30    972.88 o 
  20   0   2      651.21      854.52    270.50 o 
  22   0   2     5190.17     5428.77   1089.93 o 
  24   0   2    20202.46    21606.13   2240.19 o 
  26   0   2    13610.82    13848.30   1871.48 o 
  28   0   2      238.26      183.33    273.84 o 
  30   0   2      379.94      113.48    247.44 o 
  32   0   2      150.99      140.83    234.30 o 
  34   0   2     3927.17     3910.70   1231.32 o 
  36   0   2      469.67      473.56    631.60 o 
 -37   1   2     1833.34     1677.99   1219.61 o 
 -35   1   2      853.10      909.64    482.60 o 
 -33   1   2       97.07      107.75    104.92 o 
 -31   1   2        2.44      -12.43    146.75 o 
 -29   1   2     4757.96     4107.84    748.34 o 
 -27   1   2      876.54      744.02    203.02 o 
 -25   1   2      443.88      330.55    213.45 o 
 -23   1   2      699.37      554.54    391.12 o 
 -21   1   2     4925.18     2338.53   1220.48 o 
 -19   1   2     1123.69     1284.65    146.15 o 
 -17   1   2    33056.81    31128.03   3793.94 o 
 -15   1   2     2634.58     2825.19    180.97 o 
 -11   1   2    15813.77    14080.33   1251.68 o 
  -9   1   2    88375.33    83572.55   2493.41 o 
  -5   1   2    29179.82    26061.06    736.49 o 
  -3   1   2     1586.79     1261.26     63.84 o 
  -1   1   2     6506.46     6616.41    113.33 o 
   1   1   2    25869.32    24092.48    493.54 o 
   3   1   2    74280.84    72987.32   2169.22 o 
   5   1   2    63261.33    64980.24   1959.27 o 
   7   1   2      329.13      275.88     58.10 o 
   9   1   2      488.76      507.95     73.44 o 
  11   1   2      497.92      459.00    104.04 o 
  13   1   2    32271.58    32525.38   2050.15 o 
  15   1   2    25821.64    25647.50    919.16 o 
  17   1   2      110.58       55.63     86.69 o 
  19   1   2    18101.18    19298.31   1134.48 o 
  21   1   2     1339.97     1570.09    257.25 o 
  23   1   2     2339.66     2392.32    376.63 o 
  25   1   2      120.01      167.68    145.35 o 
  27   1   2     7097.10     7932.02    693.48 o 
  29   1   2      691.56      344.38    211.35 o 
  31   1   2      130.13      155.77    169.37 o 
  33   1   2      232.79      191.40    180.10 o 
  35   1   2     5151.77     5011.49   1001.51 o 
 -38   2   2      782.31      769.67    550.43 o 
 -36   2   2     1178.73      428.27    322.93 o 
 -34   2   2      793.40      595.80    453.23 o 
 -32   2   2       94.11       84.31    139.90 o 
 -30   2   2       69.72       93.33    112.80 o 
 -28   2   2     2799.71     1888.52    568.75 o 
 -26   2   2     5766.88     6085.10    775.81 o 
 -24   2   2      264.06      404.02    232.85 o 
 -22   2   2    11790.47    11739.07    917.23 o 
 -20   2   2    11493.22    11482.56    722.40 o 
 -18   2   2    12271.58    11723.87   1018.70 o 
 -16   2   2     3837.89     4386.52    216.93 o 
 -12   2   2    42518.35    44367.34   1416.62 o 
 -10   2   2     1567.31     1731.24    115.82 o 
  -8   2   2    41970.60    40151.53   1112.19 o 
  -6   2   2     7736.26     8083.08    574.68 o 
  -4   2   2    75488.23    70927.59   2118.68 o 
  -2   2   2     1275.12     1195.73     61.09 o 
   2   2   2    11590.68     4383.98   3197.03 o 
   4   2   2    16435.30    18176.45    895.61 o 
   6   2   2    13213.49     3547.67   4486.35 o 
   8   2   2       22.35       48.19     58.33 o 
  10   2   2     1747.65     2008.51    144.56 o 
  14   2   2    20995.76     5223.05   9075.61 o 
  16   2   2      247.64       85.91    105.04 o 
  18   2   2     3088.13     1613.02    885.48 o 
  20   2   2      414.80      398.30    244.79 o 
  22   2   2    21284.41    23515.46   1656.34 o 
  24   2   2      246.56      122.94    111.90 o 
  26   2   2     7243.07     7955.75    686.57 o 
  28   2   2      344.53      593.13    495.84 o 
  30   2   2     1607.59     1764.97   1012.77 o 
  32   2   2      931.28      802.63    536.01 o 
  34   2   2      564.74      664.82    506.64 o 
 -37   3   2     2893.71     2704.55    746.71 o 
 -35   3   2     1850.38     1876.77   1078.57 o 
 -33   3   2     2044.50     1894.36   1171.83 o 
 -31   3   2     2442.77     1834.87   1125.94 o 
 -29   3   2     1186.34     1156.93    650.71 o 
 -27   3   2     4321.45     3434.29    687.53 o 
 -25   3   2    10648.22    11229.28    904.88 o 
 -23   3   2     1218.92      491.31    450.95 o 
 -21   3   2     3264.84     3564.99    509.57 o 
 -19   3   2     1414.06     1324.44    250.02 o 
 -17   3   2     1185.66     1137.05    285.70 o 
 -15   3   2      256.73      244.14    155.01 o 
 -13   3   2       76.29      244.72    159.62 o 
 -11   3   2     2168.79     1943.70    137.22 o 
  -9   3   2      654.86      421.34    102.43 o 
  -7   3   2      227.03      169.64     94.48 o 
  -5   3   2     6102.80     6584.61    203.86 o 
  -3   3   2    34956.85    35032.48    926.46 o 
  -1   3   2     6067.09     6481.43    181.27 o 
   1   3   2        6.71       12.13     48.29 o 
   3   3   2     7261.81     7461.46    437.48 o 
   5   3   2     2363.55     2875.71    143.89 o 
   7   3   2      418.09      328.87     67.34 o 
   9   3   2      594.29      668.67    184.78 o 
  11   3   2     8040.42     7676.12   1179.84 o 
  13   3   2     2203.24     1132.53    705.56 o 
  15   3   2    21778.42    15783.56   5109.78 o 
  17   3   2       35.87       42.43     93.71 o 
  19   3   2     2103.84     1616.89    301.95 o 
  21   3   2      220.87      113.26    139.99 o 
  23   3   2     2359.08     2521.43    611.64 o 
  25   3   2      284.43      239.33    204.85 o 
  27   3   2      426.20      488.00    302.19 o 
  29   3   2      605.37      431.50    324.56 o 
  31   3   2      926.63      662.95    471.27 o 
  33   3   2     2038.75     2090.94    498.66 o 
 -36   4   2       35.62       10.71    290.37 o 
 -34   4   2       20.55       47.33    120.18 o 
 -32   4   2     1095.69     1050.76    609.20 o 
 -30   4   2       59.12       73.08    150.48 o 
 -28   4   2      744.02      955.72    683.44 o 
 -26   4   2      408.03      382.15    285.33 o 
 -24   4   2     2315.11      625.34    915.37 o 
 -22   4   2     1052.87     1422.50    305.02 o 
 -20   4   2      222.32      149.38    134.06 o 
 -18   4   2        1.38       12.63     67.57 o 
 -16   4   2       56.27       76.55     82.28 o 
 -14   4   2     3694.71     3446.74    401.88 o 
 -12   4   2    44365.93    49250.77   1680.26 o 
 -10   4   2      447.79      736.22    126.77 o 
  -8   4   2      728.13      528.15    152.22 o 
  -4   4   2    12190.22     9152.42   1402.12 o 
  -2   4   2    24245.27    23573.34   2665.29 o 
   0   4   2    17418.83    18958.97    875.38 o 
   2   4   2     9327.35     5643.86   1969.91 o 
   4   4   2     9069.71     8631.52    639.10 o 
   6   4   2     3077.25     3151.00    179.90 o 
   8   4   2      134.77      248.99    113.19 o 
  10   4   2     8478.75     7347.84   2174.61 o 
  12   4   2     9451.15    11089.09   1026.11 o 
  14   4   2     2948.89     2811.43    338.46 o 
  16   4   2     2132.65     1275.80    295.80 o 
  18   4   2     2112.59     1912.87    303.30 o 
  20   4   2      655.86      933.36    603.28 o 
  22   4   2      391.56      598.37    442.03 o 
  24   4   2      296.73      293.70    239.68 o 
  26   4   2      628.93      738.78    422.55 o 
  28   4   2     1597.78     1306.75    758.78 o 
  30   4   2     1028.47      837.25    772.08 o 
  32   4   2      146.86      255.21    250.42 o 
 -33   5   2      164.87      271.54    359.06 o 
 -31   5   2     1741.74     1962.24    569.03 o 
 -29   5   2        0.07       87.32    119.50 o 
 -27   5   2     1101.34     1118.38    339.06 o 
 -25   5   2     4536.95     5329.72    905.49 o 
 -23   5   2     5506.38     6770.34    710.83 o 
 -21   5   2     1584.56     1591.08    435.62 o 
 -19   5   2       14.19        5.91     79.68 o 
 -17   5   2    23518.62    28048.08   1942.63 o 
 -15   5   2     3574.01     3555.92    440.70 o 
 -13   5   2     5332.92     6660.83    691.11 o 
 -11   5   2     1302.11     1696.91    205.77 o 
  -9   5   2      118.04      138.87    114.17 o 
  -7   5   2    11041.63    10479.57   1568.43 o 
  -5   5   2    13852.80    15136.91    741.80 o 
  -3   5   2        6.43       32.20     51.81 o 
  -1   5   2     2211.31     2389.54    247.72 o 
   1   5   2      250.13      205.90    111.27 o 
   3   5   2      308.86      159.81    114.36 o 
   5   5   2     1548.94     1515.56    205.02 o 
   7   5   2     1564.91     1623.91    197.48 o 
   9   5   2      510.41      555.03    130.26 o 
  11   5   2     7731.48     8012.33    656.20 o 
  13   5   2      656.44      858.38    553.74 o 
  15   5   2     7734.40     8557.97    962.91 o 
  17   5   2      177.31      231.15    222.32 o 
  19   5   2      131.38       84.22    230.06 o 
  21   5   2      507.37      522.05    445.77 o 
  23   5   2      999.73      976.62    683.69 o 
  25   5   2     4589.81     4364.72    662.58 o 
  27   5   2      909.25     1288.98    820.61 o 
  29   5   2     1175.17      814.66    575.55 o 
  31   5   2       66.53      110.33    198.20 o 
 -30   6   2      307.78       30.88    255.07 o 
 -28   6   2    10541.53    12673.45   1279.85 o 
 -26   6   2     1049.09      859.30    664.86 o 
 -24   6   2     9167.17     9728.14   1662.43 o 
 -22   6   2     3890.58     4863.65    772.68 o 
 -20   6   2     1003.52     1366.34    884.89 o 
 -18   6   2      116.57      208.53    203.07 o 
 -16   6   2    28727.49    32437.15   2704.64 o 
 -14   6   2     2607.22     2530.93    537.92 o 
 -12   6   2     7914.73     7760.74   1005.80 o 
 -10   6   2     7355.39     7102.12    902.08 o 
  -8   6   2       38.50       93.11     82.36 o 
  -6   6   2     1626.65     1487.68    179.21 o 
  -4   6   2      233.19      211.44    156.33 o 
  -2   6   2    14094.66    14077.88    884.97 o 
   0   6   2      326.44      434.87    245.18 o 
   2   6   2     1479.72     1562.95    196.93 o 
   4   6   2     1718.95     1757.80    236.08 o 
   6   6   2     9820.62    10924.36    731.68 o 
   8   6   2       20.93        7.70    143.65 o 
  10   6   2     5846.27     6596.81   1082.84 o 
  12   6   2     1281.52     1408.69    451.49 o 
  14   6   2     3216.35     3960.48    709.34 o 
  16   6   2      101.74      209.76    196.66 o 
  18   6   2      910.73      908.85    606.64 o 
  20   6   2    14333.81    16973.81   1672.04 o 
  22   6   2      815.39     1018.72    642.28 o 
  24   6   2       70.85      122.06    297.67 o 
  26   6   2      864.93      994.05    867.61 o 
  28   6   2       32.65       64.46    206.37 o 
 -27   7   2     2690.05     3347.99   1169.21 o 
 -25   7   2      318.15      204.59    270.89 o 
 -23   7   2     1641.46     1487.09    921.12 o 
 -21   7   2      316.30      458.18    405.73 o 
 -19   7   2     2266.33     2412.79    335.87 o 
 -17   7   2     2649.22     3176.80    499.77 o 
 -15   7   2      189.99      327.21    223.05 o 
 -13   7   2       25.04       57.36    127.48 o 
 -11   7   2     1249.63     1616.09    278.11 o 
  -9   7   2      347.51      233.06    120.72 o 
  -7   7   2     3420.48     3336.47    333.08 o 
  -5   7   2       82.88      111.98     87.20 o 
  -3   7   2      702.79      623.80    316.94 o 
  -1   7   2    16226.20    16903.57   1081.15 o 
   1   7   2     8624.06     8701.04    576.44 o 
   3   7   2      755.66      821.49    376.34 o 
   5   7   2       23.76       71.49    132.82 o 
   7   7   2    16996.45    18956.52   2024.21 o 
   9   7   2     1141.01     1092.06    531.48 o 
  11   7   2      707.44     1139.61    410.15 o 
  13   7   2     2885.83     3222.78    999.17 o 
  15   7   2      376.59      576.48    400.33 o 
  17   7   2      533.55      837.12    442.81 o 
  19   7   2      224.50      237.57    328.67 o 
  21   7   2      534.63      846.30    541.99 o 
  23   7   2      240.87      511.52    402.10 o 
  25   7   2       65.03       99.60    295.01 o 
 -24   8   2        4.12       46.85    184.95 o 
 -22   8   2      265.82      320.15    297.55 o 
 -20   8   2     1550.51     2295.27    643.56 o 
 -18   8   2      165.15      261.24    219.75 o 
 -16   8   2      789.09      626.27    471.61 o 
 -14   8   2      102.84      149.34    125.19 o 
 -12   8   2     3089.96     2894.42    277.79 o 
 -10   8   2     8247.24     8816.46    952.68 o 
  -8   8   2     9398.92     9724.55   1036.00 o 
  -6   8   2      749.31      543.87    273.27 o 
  -4   8   2     1686.88     1297.16    248.15 o 
  -2   8   2       30.26       31.72     76.06 o 
   0   8   2        7.39       28.16     84.32 o 
   2   8   2      993.77      617.09    338.30 o 
   4   8   2     4878.43     5281.84    606.16 o 
   6   8   2        1.58      131.24    119.78 o 
   8   8   2      194.73      303.36    140.66 o 
  10   8   2       87.84      142.36    128.31 o 
  12   8   2       45.64       45.87    110.66 o 
  14   8   2     5468.38     6726.20    790.02 o 
  16   8   2      173.02      269.08    227.69 o 
  18   8   2     1735.71     1881.89    548.86 o 
  20   8   2      113.27      112.25    254.90 o 
  22   8   2     4124.57     4302.91   1126.08 o 
 -19   9   2       39.79      114.99    162.02 o 
 -17   9   2       13.39       24.41    153.10 o 
 -15   9   2      497.78      667.46    381.46 o 
 -13   9   2     2257.23     2470.70    424.75 o 
 -11   9   2     2772.14     3261.12    574.58 o 
  -9   9   2        2.37       20.12    166.69 o 
  -7   9   2     1748.27     1992.06    304.67 o 
  -5   9   2      854.60      546.52    262.97 o 
  -3   9   2     1740.51     2232.31    242.96 o 
  -1   9   2      168.31      130.20    115.78 o 
   1   9   2     4091.87     4288.67    480.30 o 
   3   9   2       44.48      178.95    123.68 o 
   5   9   2      391.52      163.79    135.15 o 
   7   9   2     3071.26     3142.40    382.77 o 
   9   9   2     1543.47     1262.23    618.50 o 
  11   9   2     5872.89     6182.62    814.99 o 
  13   9   2       88.19       90.65    125.29 o 
  15   9   2        3.08      104.88    164.71 o 
  -8  10   2        3.23        1.86    110.67 o 
  -6  10   2      669.31      498.86    466.23 o 
  -4  10   2     1430.69     1610.32   1118.24 o 
  -2  10   2      587.64      533.11    451.55 o 
   0  10   2       91.96       84.61    196.73 o 
   2  10   2      299.77      252.08    210.18 o 
   4  10   2      611.48      602.56    359.58 o 
   6  10   2      401.84      457.14    333.36 o 
 -39   1   3     1583.79      982.86    719.99 o 
 -37   1   3        5.29       33.11    130.45 o 
 -35   1   3      149.55      154.04    176.79 o 
 -33   1   3      496.47      265.81    175.78 o 
 -31   1   3     6465.09     6250.84    658.86 o 
 -29   1   3      704.01      720.34    399.16 o 
 -27   1   3        1.04       30.06    103.95 o 
 -25   1   3     1223.91     1215.65    250.97 o 
 -23   1   3       18.74       46.84    120.20 o 
 -21   1   3     1864.37     1989.67    240.41 o 
 -19   1   3      309.01      186.22    133.37 o 
 -17   1   3    22819.56    25152.12    908.07 o 
 -13   1   3       53.46       75.82     62.32 o 
 -11   1   3     8107.67     7462.12    367.74 o 
  -9   1   3    58240.50    50682.70   4054.73 o 
  -7   1   3    33339.33    32087.57    984.68 o 
  -3   1   3    57136.29    45901.64   5702.04 o 
   1   1   3    11974.72      726.65   4823.78 o 
   5   1   3    22882.75    24948.58    849.67 o 
  11   1   3    15819.42     8608.31   4476.05 o 
  13   1   3     1024.83     1240.57    136.64 o 
  15   1   3     1345.11     1361.47    145.80 o 
  17   1   3     8496.02     5764.77   1523.38 o 
  19   1   3     2729.25      789.15    702.83 o 
  21   1   3     2804.69     2862.37    390.69 o 
  23   1   3     5022.52     4832.34    617.33 o 
  25   1   3     2958.44     2856.35    656.89 o 
  27   1   3      496.08      601.38    374.31 o 
  29   1   3     4670.03     4160.88    557.74 o 
  31   1   3      965.24      701.18    482.36 o 
  33   1   3      460.79      321.40    287.66 o 
  35   1   3       47.24       55.75    183.58 o 
 -38   2   3        7.89      128.45    160.21 o 
 -36   2   3     2514.16     2742.71    627.48 o 
 -34   2   3     5529.07     5376.77    652.11 o 
 -32   2   3     1353.95     1404.60    395.72 o 
 -30   2   3        9.75       25.24    140.48 o 
 -28   2   3      704.88      499.83    298.96 o 
 -26   2   3     1319.00      832.62    407.65 o 
 -24   2   3     1345.87     1224.92    305.99 o 
 -22   2   3     3372.12     1947.15    639.76 o 
 -20   2   3      823.68      869.12    168.01 o 
 -18   2   3    11911.26    12886.71    647.40 o 
 -16   2   3     2425.74     2701.95    203.40 o 
 -14   2   3    26988.43    25026.37   2060.44 o 
 -12   2   3    11718.20    12842.48   1090.20 o 
 -10   2   3     3878.86     4027.65    147.47 o 
  -8   2   3      138.99      266.06     62.40 o 
  -6   2   3     2717.95     2827.58    124.45 o 
  -4   2   3     6758.96     6939.42    151.88 o 
  -2   2   3    87702.46    73435.38   7622.95 o 
   0   2   3   157228.42   143747.00   1674.17 o 
   2   2   3    48751.86    45316.10   2321.09 o 
   4   2   3    15392.58    15729.78    884.16 o 
   6   2   3     3048.51     2970.40    355.89 o 
  10   2   3    36582.82    38069.65   2342.25 o 
  12   2   3      885.09      376.78    330.35 o 
  14   2   3     7406.12     7791.71    618.16 o 
  16   2   3      121.50      385.15    232.41 o 
  18   2   3      884.47      612.29    205.99 o 
  20   2   3     1861.06      910.09    699.15 o 
  22   2   3     1728.13     1838.78    524.27 o 
  24   2   3      584.92      680.23    418.86 o 
  26   2   3      964.88      734.37    438.88 o 
  28   2   3     2170.43     2121.69    569.82 o 
  30   2   3     1866.91     1963.38    514.48 o 
  32   2   3      298.99      115.68    236.97 o 
  34   2   3      125.00      150.69    247.16 o 
 -37   3   3     7173.55     6671.69   1265.51 o 
 -35   3   3     6745.27     7454.36   1267.28 o 
 -33   3   3    11861.86    10647.58   1352.99 o 
 -31   3   3      281.95       78.21    200.34 o 
 -29   3   3     1350.43      911.26    326.02 o 
 -27   3   3       92.48       -8.61    160.56 o 
 -25   3   3    15501.70     9501.50   2814.41 o 
 -23   3   3     1452.87     1374.35    196.64 o 
 -21   3   3    14831.65    18405.76   1401.47 o 
 -19   3   3     4143.01     2856.59   1288.10 o 
 -17   3   3    10908.84     9872.84   1741.22 o 
 -15   3   3     1182.56     1311.77    188.97 o 
 -13   3   3    15527.85    14622.01    766.50 o 
 -11   3   3     8673.04     9778.11    721.44 o 
  -9   3   3     4197.30     4391.46    219.07 o 
  -7   3   3       76.73       43.62     52.35 o 
  -1   3   3     1109.67      694.94     82.65 o 
   1   3   3      877.49      720.36    105.01 o 
   3   3   3    10702.63    11400.09    804.92 o 
   5   3   3     3053.42     3240.14    130.70 o 
   9   3   3    17478.95     5749.80   6336.73 o 
  11   3   3    12600.75     8334.48   3083.59 o 
  13   3   3     2518.49     1351.54    918.40 o 
  15   3   3     7767.53     8933.53    639.31 o 
  17   3   3     3701.89     1981.09   1086.68 o 
  19   3   3    10914.40     4699.32   3421.17 o 
  21   3   3      738.71      611.12    426.75 o 
  23   3   3     3462.88     2386.47    881.67 o 
  25   3   3     2700.07     2783.45    766.86 o 
  27   3   3     2968.60     2925.44    389.77 o 
  29   3   3       88.44      224.32    188.06 o 
  31   3   3     2336.25     1795.44   1084.32 o 
  33   3   3      762.77      805.21    557.43 o 
 -36   4   3      688.35      612.28    832.50 o 
 -34   4   3       23.37      107.79    330.04 o 
 -32   4   3     1291.85     1143.95    733.73 o 
 -30   4   3     9169.12     9598.74   1311.00 o 
 -28   4   3      954.13      883.78    492.14 o 
 -26   4   3     3807.47     3898.16    713.50 o 
 -24   4   3     7617.38     7480.20    487.83 o 
 -22   4   3     3093.89     2557.09    406.17 o 
 -20   4   3      532.88      613.30    195.91 o 
 -18   4   3     7085.26     7130.77    613.86 o 
 -16   4   3    21116.90    25073.38   1594.59 o 
 -14   4   3      481.05      545.53    330.83 o 
 -12   4   3     5595.88     5907.66    287.62 o 
 -10   4   3     2877.39     2383.50    406.28 o 
  -8   4   3     3960.83     2482.97   1471.52 o 
  -6   4   3    16281.03    18492.12    863.99 o 
  -4   4   3    25578.56    22834.11   1499.68 o 
  -2   4   3     1619.53     1715.07    109.81 o 
   0   4   3     6469.58     6162.13    280.52 o 
   2   4   3     4148.16     5241.98    272.68 o 
   4   4   3    24514.52    25502.94    868.06 o 
   6   4   3     2678.59     2817.05    194.85 o 
   8   4   3     1353.22     1508.90    185.98 o 
  10   4   3     7250.77     9225.59    625.26 o 
  12   4   3    22430.03    24716.74   1431.79 o 
  14   4   3      270.43      404.29    288.90 o 
  16   4   3       84.19      222.90    156.59 o 
  18   4   3     3163.80     3393.16    577.61 o 
  20   4   3     2134.47     2337.54    652.70 o 
  22   4   3      274.39      167.56    221.30 o 
  24   4   3    13572.51    13567.33   1832.88 o 
  26   4   3      405.41      487.70    406.15 o 
  28   4   3      573.18      605.76    427.70 o 
  30   4   3      591.33      683.24    447.46 o 
  32   4   3        0.40       66.71    240.73 o 
 -33   5   3      209.74      252.54    398.20 o 
 -31   5   3     1525.44     2330.51   1865.03 o 
 -29   5   3      536.68      525.67    503.42 o 
 -27   5   3     8674.95     8970.75   1229.64 o 
 -25   5   3     1988.90     1831.08    356.85 o 
 -23   5   3     2733.71     3033.28    871.78 o 
 -21   5   3     1104.46     1132.75    245.51 o 
 -19   5   3     9880.79     9450.58    891.40 o 
 -17   5   3     5608.88     7214.34    848.14 o 
 -15   5   3     4550.00     4342.02    519.14 o 
 -13   5   3     1724.01     2085.21    339.59 o 
 -11   5   3     3381.45     4101.31    442.77 o 
  -9   5   3    16671.45    15717.30    823.34 o 
  -7   5   3     1591.58     1430.36    162.83 o 
  -5   5   3     9781.49    11211.02    573.98 o 
  -3   5   3     3658.39     2715.60    305.74 o 
  -1   5   3      167.28       79.25     69.37 o 
   1   5   3     3256.05     4022.36    359.08 o 
   3   5   3    26756.30    28126.73   1406.22 o 
   5   5   3    17529.83    15089.06   1027.73 o 
   7   5   3     8995.31     9367.03    526.41 o 
   9   5   3     3470.60     3584.57    436.54 o 
  11   5   3      357.71      568.84    444.25 o 
  13   5   3     4361.43     5306.35    896.55 o 
  15   5   3    19667.40    23006.80   1974.74 o 
  17   5   3    13697.57    15923.86   1436.88 o 
  19   5   3     5290.93     6199.51    774.24 o 
  21   5   3     1639.05     1813.62    574.19 o 
  23   5   3       13.72       61.34    109.97 o 
  25   5   3     4033.34     4657.16    699.15 o 
  27   5   3       53.07       57.25    143.05 o 
  29   5   3       98.65       85.04    186.58 o 
 -32   6   3      235.94       95.19    268.93 o 
 -30   6   3      565.89      815.38    567.57 o 
 -28   6   3      461.85      653.37    591.26 o 
 -26   6   3        4.50       19.87    243.94 o 
 -24   6   3     1464.75     2075.31   1567.07 o 
 -22   6   3     1968.56     2239.81    511.42 o 
 -20   6   3     2216.62     2789.97    776.12 o 
 -18   6   3     8537.94     9680.28   1167.93 o 
 -16   6   3     7305.08     8187.35    748.55 o 
 -14   6   3      152.94      241.94    170.03 o 
 -12   6   3     1299.50     1181.84    168.98 o 
 -10   6   3     1063.86     1404.31    191.92 o 
  -8   6   3        8.34      141.41     98.62 o 
  -6   6   3     5451.68     5150.15    532.08 o 
  -4   6   3     8799.61     8190.36    557.32 o 
  -2   6   3      435.05      337.98    174.14 o 
   0   6   3      119.51       16.76     76.22 o 
   2   6   3      338.01      241.84    150.57 o 
   4   6   3     7471.96     8040.53    625.03 o 
   6   6   3      136.43      193.82    190.41 o 
   8   6   3      616.46     1090.16    699.01 o 
  10   6   3      187.41      281.06    190.75 o 
  12   6   3        4.38       46.86    165.20 o 
  14   6   3      107.12       60.49    182.98 o 
  16   6   3      329.60      388.67    298.67 o 
  18   6   3     5058.11     6030.44    905.84 o 
  20   6   3       42.13      240.90    232.13 o 
  22   6   3      157.36       44.36    320.25 o 
  24   6   3      610.81      596.05    567.42 o 
  26   6   3      741.07      511.06    546.23 o 
  28   6   3      135.91      220.72    407.06 o 
 -29   7   3      628.15      840.55    812.25 o 
 -27   7   3       22.45       36.56    221.02 o 
 -25   7   3     1397.47     1282.48   1139.21 o 
 -23   7   3      354.91      421.22    288.61 o 
 -21   7   3     7450.03     9468.16   1296.26 o 
 -19   7   3      451.16      551.61    328.36 o 
 -17   7   3     4589.36     5094.92    663.63 o 
 -15   7   3     3650.56     4478.83    672.70 o 
 -13   7   3        7.19       27.44     67.55 o 
 -11   7   3     2300.09     2351.61    385.14 o 
  -9   7   3       34.16       20.23     68.56 o 
  -7   7   3      529.59      298.75    168.76 o 
  -5   7   3     6449.13     6968.07    418.56 o 
  -3   7   3      111.37      226.39    133.04 o 
  -1   7   3     5837.54     6395.45    520.76 o 
   1   7   3        1.13       68.64     85.67 o 
   3   7   3     1138.56     1101.22    242.87 o 
   5   7   3     1299.44     1199.17    323.98 o 
   7   7   3       76.96       97.58    130.03 o 
   9   7   3      245.81       96.79    131.96 o 
  11   7   3       12.65       44.26    103.54 o 
  13   7   3      925.97     1113.11    649.57 o 
  15   7   3       12.37       33.14    131.33 o 
  17   7   3      280.32      114.58    220.80 o 
  19   7   3      496.05      507.34    335.12 o 
  21   7   3      129.91      175.07    198.01 o 
  23   7   3      405.45      630.27    443.27 o 
  25   7   3      561.82      634.94    596.64 o 
 -24   8   3       53.73       61.97    157.33 o 
 -22   8   3      350.28      595.06    427.35 o 
 -20   8   3      236.79      201.91    243.44 o 
 -18   8   3      302.62      355.51    272.36 o 
 -16   8   3     1853.58     1538.82    928.89 o 
 -14   8   3     1353.77     1780.61    515.33 o 
 -12   8   3     2747.04     2405.64    274.83 o 
 -10   8   3     5427.82     5295.23    708.87 o 
  -8   8   3      324.66      241.30    150.88 o 
  -6   8   3     1056.99     1030.08    464.26 o 
  -4   8   3     4316.38     4080.77    539.71 o 
  -2   8   3      414.10      523.93    284.68 o 
   0   8   3        3.35       40.20     95.56 o 
   2   8   3     1024.95      655.09    302.69 o 
   4   8   3     1818.51     1937.35    331.69 o 
   6   8   3       10.89       57.64     97.78 o 
   8   8   3     1128.00      860.11    409.64 o 
  10   8   3       46.11       65.67    131.42 o 
  12   8   3      460.28      463.97    225.39 o 
  14   8   3       15.85       20.50    176.17 o 
  16   8   3       16.23       94.01    159.42 o 
  18   8   3      841.43      807.61    546.64 o 
  20   8   3      394.67      347.80    270.42 o 
 -19   9   3      267.98      322.52    227.78 o 
 -17   9   3      414.44      338.97    229.59 o 
 -15   9   3      247.28      291.45    240.80 o 
 -13   9   3       55.80       82.94    148.65 o 
 -11   9   3      781.19      626.12    352.84 o 
  -9   9   3       14.95       22.54    170.19 o 
  -7   9   3       21.09      108.66    133.28 o 
  -5   9   3     1285.01     1362.06    369.58 o 
  -3   9   3      265.14      437.46    227.84 o 
  -1   9   3       21.21       58.74     88.49 o 
   1   9   3        1.63       47.40    123.30 o 
   3   9   3      947.62     1293.11    592.40 o 
   5   9   3      204.99      211.27    115.28 o 
   7   9   3       20.86       17.68    113.77 o 
   9   9   3     1296.97     1498.01    425.27 o 
  11   9   3       72.21       57.10    125.92 o 
  13   9   3      288.65      333.64    246.00 o 
  15   9   3      222.63      282.44    226.58 o 
  -8  10   3      787.28      678.22    520.88 o 
  -6  10   3      315.53       87.87    147.61 o 
  -4  10   3      453.27      407.88    417.08 o 
  -2  10   3      981.31      900.79    677.19 o 
   0  10   3      934.81      933.69    650.27 o 
   2  10   3      124.63      337.95    228.96 o 
   4  10   3      214.64      174.50    150.88 o 
 -40   0   4       52.84       13.87    206.33 o 
 -38   0   4      514.65      310.54    376.50 o 
 -36   0   4     1271.51     1161.75    473.07 o 
 -34   0   4     2434.39     2133.68    562.67 o 
 -32   0   4     2007.99     1738.24    476.38 o 
 -30   0   4    19140.10    20395.99   2643.04 o 
 -28   0   4       74.02       66.06    185.26 o 
 -26   0   4     1802.72     1732.05    313.99 o 
 -24   0   4      704.37      791.08    618.55 o 
 -22   0   4    17465.76     9761.98   6322.10 o 
 -20   0   4    15612.26    17434.81   1436.69 o 
 -18   0   4    11434.14     7123.14   3208.19 o 
 -16   0   4    26285.48    28510.89   1340.26 o 
 -14   0   4    18735.35    19643.87   2211.10 o 
 -12   0   4    19089.91    23450.75   1824.31 o 
 -10   0   4    13059.50    14153.65   1114.53 o 
  -8   0   4    21779.72    23241.98   1782.90 o 
  -6   0   4     8617.68     7234.89    514.93 o 
  -4   0   4     3750.07     4165.63    155.02 o 
  -2   0   4    17593.44    18273.32   1136.09 o 
   0   0   4    10432.44    10240.92    809.77 o 
   2   0   4    28106.73    27730.95   1210.21 o 
   4   0   4     6673.91     6811.96    306.51 o 
   6   0   4     3287.12     3314.30    198.29 o 
   8   0   4    23979.21    26143.77   1744.59 o 
  10   0   4     2774.09     2529.82    520.11 o 
  12   0   4      132.31      122.01     99.75 o 
  14   0   4    27055.78    26176.70   2610.03 o 
  16   0   4     1868.35     1678.98    280.58 o 
  18   0   4      259.30      169.59    204.67 o 
  20   0   4     3091.93     2825.71    548.94 o 
  22   0   4      123.23      103.24    196.95 o 
  24   0   4     5617.53     5199.30   1087.75 o 
  26   0   4      273.67      444.90    308.74 o 
  28   0   4     4078.60     3512.04    446.43 o 
  30   0   4      469.38      358.66    300.90 o 
  32   0   4     1028.27      915.23   1324.63 o 
  34   0   4      446.36      324.70    585.05 o 
 -39   1   4      280.21      150.45    205.74 o 
 -37   1   4     1001.40      597.80    339.62 o 
 -35   1   4     6264.79     6191.74    750.22 o 
 -33   1   4      399.32      372.83    243.99 o 
 -31   1   4      174.24      283.30    232.38 o 
 -29   1   4        5.47       10.00    111.25 o 
 -27   1   4      719.14      846.28    260.85 o 
 -25   1   4      777.52      917.63    269.88 o 
 -23   1   4    11728.97    13267.01    819.99 o 
 -21   1   4     2356.16      889.91    357.09 o 
 -19   1   4    32778.71    35411.70   1206.65 o 
 -17   1   4    34677.15    33856.68   1115.70 o 
 -15   1   4     9880.70    10810.66    901.19 o 
 -13   1   4      952.60     1105.05    101.54 o 
 -11   1   4     3741.08     4115.74    650.13 o 
  -7   1   4     6296.99     5239.62    988.38 o 
  -5   1   4    15710.91    15272.01    861.18 o 
  -3   1   4      468.89      329.50    133.57 o 
  -1   1   4    20970.01    20151.25   1090.83 o 
   5   1   4    38195.08    36020.35   1388.08 o 
   9   1   4      437.09      436.48     93.82 o 
  11   1   4      560.01      595.36     95.27 o 
  13   1   4     1723.18     1635.46    162.32 o 
  15   1   4    32699.84    34766.39    707.94 o 
  17   1   4      644.51     1018.17    194.98 o 
  19   1   4     4013.16     4759.28    560.44 o 
  21   1   4    12712.10    13794.12   1025.03 o 
  23   1   4     4409.62     3730.46    587.87 o 
  25   1   4       50.71       50.29    121.99 o 
  27   1   4       48.46       43.92    131.79 o 
  29   1   4     1679.35     1310.03    437.46 o 
  31   1   4       96.05      297.61    312.44 o 
  33   1   4      382.45      582.31    475.35 o 
 -38   2   4        9.15       57.68    183.23 o 
 -36   2   4     1643.27      907.93    747.09 o 
 -34   2   4       30.31       21.78    104.84 o 
 -32   2   4     6021.41     5095.56    887.50 o 
 -30   2   4      987.34      863.20    448.52 o 
 -28   2   4     5023.87     5122.85    649.95 o 
 -26   2   4        6.62       27.24    104.17 o 
 -24   2   4    15755.16    17984.29   1365.36 o 
 -22   2   4     3025.60     2927.68    347.41 o 
 -20   2   4     7207.84     8130.36    803.42 o 
 -18   2   4    16325.66    17634.45   1036.88 o 
 -16   2   4     3550.53     2554.76   1422.59 o 
 -14   2   4    19547.00    18570.89   1080.91 o 
 -12   2   4    29797.28    30186.07    976.08 o 
 -10   2   4     7560.83     7159.75    228.47 o 
  -8   2   4    22853.42    22040.88   1678.90 o 
  -6   2   4    13299.76     4012.36   3087.22 o 
  -4   2   4    45283.71    39502.96   2916.66 o 
   0   2   4    92765.75    88717.98   3725.01 o 
   4   2   4     1591.86     1551.04    221.88 o 
   6   2   4    17509.32    18542.18   1047.75 o 
   8   2   4    25397.45    27018.89    925.32 o 
  10   2   4      880.40      663.90    221.55 o 
  12   2   4      178.92       55.24     42.69 o 
  14   2   4    14769.95    14661.03   1797.85 o 
  16   2   4     1744.22      699.19    601.78 o 
  18   2   4      712.58      881.58    200.35 o 
  20   2   4     1793.91     2040.35    272.45 o 
  22   2   4     1417.29     1660.27    239.69 o 
  24   2   4     7347.64     4367.45   1480.82 o 
  26   2   4     3159.04     3216.82    525.01 o 
  28   2   4      421.48      307.80    256.89 o 
  30   2   4      189.05      137.92    170.59 o 
  32   2   4     1200.76     1069.46    370.01 o 
 -37   3   4      509.28      576.37    605.58 o 
 -35   3   4      204.00      117.84    139.36 o 
 -33   3   4      107.18       77.50    186.09 o 
 -31   3   4     2751.56     2339.24    327.36 o 
 -29   3   4      575.89      417.50    237.91 o 
 -27   3   4    10455.23     7675.72   2180.17 o 
 -25   3   4     2535.19     1906.96    585.71 o 
 -23   3   4     2378.29     2494.80    336.28 o 
 -21   3   4       99.22      221.22    143.73 o 
 -19   3   4       60.83       52.00     98.52 o 
 -17   3   4      361.23      460.14    161.24 o 
 -15   3   4    15789.76    20295.50   1037.67 o 
 -13   3   4     7588.84     7275.19    656.53 o 
 -11   3   4     3321.10     3824.26    197.96 o 
  -9   3   4    23563.67    24532.20    991.76 o 
  -7   3   4      474.84      202.49    115.19 o 
  -5   3   4    37198.70    36817.12   1824.66 o 
  -3   3   4     1417.93     1481.72     93.90 o 
  -1   3   4     4376.12     4510.96    166.64 o 
   1   3   4    26234.63    29410.15   1114.44 o 
   3   3   4       46.88       89.50     84.48 o 
   5   3   4      121.60      106.51     96.95 o 
   7   3   4      121.60      155.38    129.78 o 
   9   3   4      464.38       62.82    182.59 o 
  11   3   4    18920.09    14922.64   4035.83 o 
  13   3   4     2353.92     1997.49    297.40 o 
  15   3   4     1423.43     1366.82    217.04 o 
  17   3   4     1626.71     1549.45    239.39 o 
  19   3   4     2824.13     2793.52    475.75 o 
  21   3   4     5399.77     6084.73    884.20 o 
  23   3   4      263.79      539.00    399.12 o 
  25   3   4     1256.45      965.23    642.26 o 
  27   3   4      748.73      817.26    562.24 o 
  29   3   4        0.08       59.90    101.68 o 
  31   3   4      200.28      109.59    200.59 o 
  33   3   4       77.74      105.10    160.96 o 
 -36   4   4      621.74      554.83    522.21 o 
 -34   4   4     1732.94     2244.84   1659.16 o 
 -32   4   4      168.63       72.38    361.74 o 
 -30   4   4       10.93       12.92    240.47 o 
 -28   4   4     7784.26     7388.03    769.03 o 
 -26   4   4      329.68      263.47    163.54 o 
 -24   4   4       78.80        3.57    136.07 o 
 -22   4   4     2547.67     3189.57    475.28 o 
 -20   4   4     2430.48     2957.23    396.62 o 
 -18   4   4      335.68      520.25    231.81 o 
 -16   4   4    16685.01    18692.46   1121.71 o 
 -14   4   4    15189.09    18647.64   1116.86 o 
 -12   4   4     4366.36     4494.25    421.98 o 
 -10   4   4     3885.26     4250.22    216.38 o 
  -8   4   4       60.40       88.73     81.36 o 
  -6   4   4     9028.91     9551.57    580.26 o 
  -4   4   4     1000.99     1091.44     98.18 o 
  -2   4   4      171.72      117.20     91.27 o 
   0   4   4    12882.99    17404.81    999.73 o 
   2   4   4     1060.60     1083.57    130.37 o 
   4   4   4      493.44      510.47     94.48 o 
   6   4   4    15132.11    17767.65   1015.73 o 
   8   4   4      327.34      236.53    258.04 o 
  10   4   4       36.30        4.77     25.70 o 
  12   4   4     3323.92     3372.24    514.47 o 
  14   4   4     1671.22     1699.19    392.56 o 
  16   4   4     1753.03     2090.93    325.52 o 
  18   4   4     1929.41     1739.41    437.06 o 
  20   4   4       82.01      229.64    216.17 o 
  22   4   4     3967.39     4587.56    828.95 o 
  24   4   4     3139.97     3477.79    680.47 o 
  26   4   4       62.72      106.60    141.53 o 
  28   4   4     2138.99     1860.28    619.72 o 
  30   4   4      205.19      247.23    237.09 o 
 -35   5   4       31.66       97.91    229.93 o 
 -33   5   4     1000.39      959.61    723.17 o 
 -31   5   4     1012.25      921.04    854.69 o 
 -29   5   4       14.49      176.51    279.71 o 
 -27   5   4     1039.84      980.20    840.80 o 
 -25   5   4     1317.46      944.80    261.09 o 
 -23   5   4     4605.23     4673.07    818.52 o 
 -21   5   4      304.74      368.39    288.95 o 
 -19   5   4     1075.19      680.15    333.62 o 
 -17   5   4      257.75      301.87    197.67 o 
 -15   5   4        1.30       17.43    101.27 o 
 -13   5   4     2090.41     1861.73    304.99 o 
 -11   5   4      212.71      181.61    124.04 o 
  -9   5   4     5458.49     4689.41    442.36 o 
  -7   5   4    10569.95    10987.07    555.19 o 
  -5   5   4     1548.63     1662.33    178.18 o 
  -3   5   4     5518.54     4057.04    609.87 o 
  -1   5   4    18646.85    18745.13    973.02 o 
   1   5   4     3565.33     3427.32    296.27 o 
   3   5   4     8912.65     8713.13    944.03 o 
   5   5   4      395.49      345.30     94.86 o 
   7   5   4    14893.40    17739.70   1596.42 o 
   9   5   4     3328.74     3110.53    408.34 o 
  11   5   4     1175.41     1500.09    943.59 o 
  13   5   4      108.56      114.88    179.57 o 
  15   5   4        0.34       25.43    169.56 o 
  17   5   4      425.37      514.39    429.15 o 
  19   5   4     1064.36     1287.26    597.78 o 
  21   5   4     7809.83     8704.28   1222.90 o 
  23   5   4        8.56       -6.46    220.61 o 
  25   5   4     5022.55     4894.85    813.17 o 
  27   5   4      578.80      579.33    387.14 o 
  29   5   4      129.19      139.43    202.38 o 
 -32   6   4        3.71       84.23    212.21 o 
 -30   6   4     2964.64     3707.13    888.99 o 
 -28   6   4      135.01      290.54    293.68 o 
 -26   6   4      159.22      147.42    277.03 o 
 -24   6   4     2150.68     2804.98    483.90 o 
 -22   6   4      214.15      176.98    236.08 o 
 -20   6   4     2581.48     3369.79    916.00 o 
 -18   6   4    10367.28    12622.00   1193.12 o 
 -16   6   4     3437.12     4012.53    528.60 o 
 -14   6   4      592.39      470.41    271.17 o 
 -12   6   4     4977.77     5255.19    679.33 o 
 -10   6   4     1878.26     1559.10    187.43 o 
  -8   6   4      812.32      844.34    191.86 o 
  -6   6   4     1789.60     1742.57    267.96 o 
  -4   6   4     1208.16     1238.87    132.47 o 
  -2   6   4       91.66       71.34     72.08 o 
   0   6   4     1578.77     1498.53    208.58 o 
   2   6   4     9151.42     9172.10    596.33 o 
   4   6   4      571.71      658.29    156.17 o 
   6   6   4      185.59      384.02    226.86 o 
   8   6   4     8012.75     9396.86    866.61 o 
  10   6   4     1588.82     2173.27    640.38 o 
  12   6   4    10180.34    10335.10   1167.21 o 
  14   6   4     2729.39     3177.67    743.95 o 
  16   6   4      161.40      189.92    159.44 o 
  18   6   4     2766.36     2674.02    568.73 o 
  20   6   4     3520.77     3917.90    579.96 o 
  22   6   4     5229.53     5544.03   1107.75 o 
  24   6   4     1139.00     1292.87   1044.07 o 
  26   6   4     1365.60     1035.67   1020.36 o 
 -29   7   4      719.26      850.16    779.45 o 
 -27   7   4      542.57      547.45    568.64 o 
 -25   7   4       26.62       67.52    283.67 o 
 -23   7   4    11671.78    11925.28   1487.32 o 
 -21   7   4      692.46      829.06    495.73 o 
 -19   7   4      423.46      583.87    467.02 o 
 -17   7   4     9114.68    10725.09   1471.82 o 
 -15   7   4      513.05      493.00    326.07 o 
 -13   7   4       42.43       45.59     90.93 o 
 -11   7   4      162.28      172.53    102.17 o 
  -9   7   4     4326.07     4482.90    547.29 o 
  -7   7   4     1440.25     1142.08    308.30 o 
  -5   7   4     2024.51     1563.71    434.84 o 
  -3   7   4     5002.20     4428.08    481.44 o 
  -1   7   4      355.46      305.34    137.90 o 
   1   7   4     2640.84     2224.85    428.43 o 
   3   7   4     4126.77     4629.91    639.30 o 
   5   7   4      783.11      745.59    368.98 o 
   7   7   4     1414.29     1543.02    354.79 o 
   9   7   4     2472.30     2170.82    936.75 o 
  11   7   4      494.38      613.60    415.08 o 
  13   7   4     1562.84     1646.24    960.33 o 
  15   7   4      815.48      796.62    517.71 o 
  17   7   4        5.80       86.23    150.94 o 
  19   7   4      380.93      561.68    357.34 o 
  21   7   4      505.26      720.56    490.14 o 
  23   7   4       98.21       19.95    240.02 o 
 -24   8   4       97.10       38.29    163.99 o 
 -22   8   4      690.89      814.84    568.45 o 
 -20   8   4     5194.23     6578.37   1054.28 o 
 -18   8   4     1621.89     1802.33    789.51 o 
 -16   8   4     1059.58      961.83    471.39 o 
 -14   8   4     4640.95     5638.18    714.96 o 
 -12   8   4     4083.23     3741.02    563.84 o 
 -10   8   4    17924.71    17722.17    906.96 o 
  -8   8   4        8.73       91.29    104.50 o 
  -6   8   4    10324.36    10346.61    990.75 o 
  -4   8   4      659.69      342.87    170.26 o 
  -2   8   4    17635.01    18482.32    703.96 o 
   0   8   4     5165.89     4839.53    561.33 o 
   2   8   4      605.36      310.77    163.97 o 
   4   8   4     1131.99      872.54    428.42 o 
   6   8   4     2632.20     3339.01    347.24 o 
   8   8   4     2042.60     1951.00    255.12 o 
  10   8   4     2176.71     2402.99    378.01 o 
  12   8   4      481.11      907.77    499.62 o 
  14   8   4       47.43      146.43    186.39 o 
  16   8   4     1341.81     1289.58    879.26 o 
  18   8   4       80.35       78.65    141.39 o 
  20   8   4      700.03     1297.40   1053.28 o 
 -19   9   4      170.22      280.72    222.58 o 
 -17   9   4      843.22     1052.72    654.35 o 
 -15   9   4       53.96       45.66     87.54 o 
 -13   9   4     3176.52     3476.34    546.80 o 
 -11   9   4      228.92      189.24    160.76 o 
  -9   9   4      107.52       86.42     93.40 o 
  -7   9   4      161.46      102.55    112.29 o 
  -5   9   4     1980.80     1579.70    451.10 o 
  -3   9   4      972.52     1062.31    532.70 o 
  -1   9   4     2796.79     2722.24    273.24 o 
   1   9   4        0.07        2.32    108.78 o 
   3   9   4      432.99      186.12    164.18 o 
   5   9   4      154.14      142.71    128.71 o 
   7   9   4     1248.69     1043.07    554.00 o 
   9   9   4      162.12      143.85    149.06 o 
  11   9   4     1448.22     1428.19    462.76 o 
  13   9   4     4865.28     4772.34    896.03 o 
  -8  10   4      618.23      572.15    497.93 o 
  -6  10   4      148.77      218.20    295.59 o 
  -4  10   4      712.72      606.22    517.70 o 
  -2  10   4       82.47       62.26    125.16 o 
   0  10   4      196.49      187.58    175.83 o 
   2  10   4     1553.57     1667.60    496.32 o 
   4  10   4      220.23      131.18    157.55 o 
 -39   1   5        7.14       -9.33    115.78 o 
 -37   1   5     5104.90     4737.77    672.15 o 
 -35   1   5     4868.40     4163.66    769.78 o 
 -33   1   5     2998.70     2775.56    392.75 o 
 -31   1   5     7271.08     7477.09    661.41 o 
 -29   1   5     7295.24     6948.35    561.61 o 
 -27   1   5     1638.73     1544.20    239.21 o 
 -25   1   5     1014.99     1024.73    572.23 o 
 -23   1   5    18921.36    21106.19   1230.07 o 
 -21   1   5     7996.73     8339.90    856.31 o 
 -19   1   5     2751.06     2476.41    185.81 o 
 -17   1   5      676.41      816.78    129.80 o 
 -15   1   5     2575.35     3415.68    170.24 o 
 -13   1   5     3093.45     2209.04    348.99 o 
 -11   1   5    27098.22    27540.38   1027.21 o 
  -9   1   5    41384.25    38786.00   1190.93 o 
  -7   1   5    29354.68    27942.24   1019.22 o 
  -5   1   5      467.85      432.04     46.68 o 
  -1   1   5      192.02      324.51     59.78 o 
   5   1   5      328.34      311.47     66.43 o 
   7   1   5    42571.23    44670.67   1630.68 o 
   9   1   5     6950.02     7938.67    526.06 o 
  11   1   5     4511.60     3215.23   1231.88 o 
  13   1   5     3466.46     3640.31    202.88 o 
  15   1   5    11315.08    12006.39    740.19 o 
  17   1   5    19521.51    21429.70   1600.72 o 
  19   1   5      677.11      688.97    415.56 o 
  21   1   5     1232.26     1676.96    310.73 o 
  23   1   5      529.46      346.36    212.61 o 
  25   1   5     3406.41     3927.63    950.00 o 
  27   1   5       74.63        7.87    226.52 o 
  29   1   5      400.15      533.91    402.97 o 
  31   1   5      503.85      512.78    373.12 o 
  33   1   5      136.41      131.64    266.98 o 
 -38   2   5      140.02      248.03    243.93 o 
 -36   2   5       95.92       91.46    130.28 o 
 -34   2   5     1563.12     1414.15    758.28 o 
 -32   2   5     5787.49     5764.41    737.47 o 
 -30   2   5      103.29       94.23    123.58 o 
 -26   2   5     1128.77     1187.53    221.72 o 
 -24   2   5     3324.31     3602.75    445.76 o 
 -22   2   5      935.97     1036.30    195.24 o 
 -20   2   5    11357.15    11174.54    814.91 o 
 -18   2   5    16596.98    12399.80   4050.43 o 
 -16   2   5      302.63      492.00    107.16 o 
 -14   2   5     1313.21     1584.44    148.91 o 
 -12   2   5    10549.68    10688.13    760.63 o 
 -10   2   5    77271.81    74734.51   2376.59 o 
  -8   2   5    10980.19    10270.88    835.75 o 
  -6   2   5    78808.13    70339.52   3026.79 o 
  -2   2   5    95816.20    84826.07   5676.17 o 
   0   2   5      368.82      127.74    164.37 o 
   2   2   5    20478.06    19999.92   1286.32 o 
   6   2   5     2259.99     2492.10    176.65 o 
   8   2   5     4706.28     2141.16    986.91 o 
  10   2   5    48908.11    51790.32   2812.76 o 
  12   2   5      104.94       72.58     80.82 o 
  14   2   5      474.01      180.67    227.86 o 
  16   2   5     5898.97     7072.37    646.65 o 
  18   2   5       98.37      122.45    151.92 o 
  20   2   5     1540.24     1288.14    212.83 o 
  22   2   5    12644.09    13273.64   1465.20 o 
  24   2   5      301.35      449.87    370.22 o 
  26   2   5     1949.26     1919.74   1185.07 o 
  28   2   5      517.12      551.60    436.82 o 
  30   2   5       79.44       68.54    130.80 o 
  32   2   5       20.24       35.84    171.05 o 
 -39   3   5       86.05      200.93    309.70 o 
 -37   3   5      525.77      254.56    376.84 o 
 -35   3   5      701.59     1227.01    849.24 o 
 -33   3   5      361.51      385.11    267.64 o 
 -31   3   5     1691.12     1254.73    346.25 o 
 -29   3   5      631.48      559.82    357.16 o 
 -27   3   5     9268.58     9120.75    765.62 o 
 -25   3   5    11064.99    11124.23    842.38 o 
 -23   3   5      428.31      476.71    333.33 o 
 -21   3   5     8176.90     8698.20    710.78 o 
 -19   3   5     7166.28     4050.76   1743.75 o 
 -17   3   5    11331.81    11881.38    971.58 o 
 -15   3   5      373.01      285.46     95.00 o 
 -13   3   5        7.42       64.69     73.68 o 
 -11   3   5     5976.42     6152.78    244.88 o 
  -9   3   5     1907.20     1600.11    324.50 o 
  -7   3   5      374.49      452.84     69.61 o 
  -5   3   5    17474.93    17331.15    813.91 o 
  -3   3   5     4170.91     4736.28    146.05 o 
  -1   3   5     7919.51     8518.54    614.22 o 
   1   3   5     9146.83     6801.32    995.98 o 
   3   3   5      905.05      811.13    296.88 o 
   5   3   5    26725.35    31123.70   1210.29 o 
   7   3   5    10872.38    12396.77    857.70 o 
   9   3   5     4183.58     5055.57    271.82 o 
  11   3   5     6181.20     2323.25   2102.17 o 
  13   3   5      129.57      226.44    154.26 o 
  15   3   5     3072.43     3121.04    326.97 o 
  17   3   5      493.58      730.08    465.50 o 
  19   3   5      390.33      239.76    215.75 o 
  21   3   5     3797.45     3770.72    689.84 o 
  23   3   5    13040.41    13548.47   1275.52 o 
  25   3   5      341.42      217.08    275.04 o 
  27   3   5      465.38      378.92    330.13 o 
  29   3   5        7.23       20.30    212.09 o 
  31   3   5     5783.54     7205.96   1385.95 o 
 -36   4   5      267.58      157.61    287.69 o 
 -34   4   5     1564.35     1044.40    708.92 o 
 -32   4   5     1082.88     1325.53   1243.96 o 
 -30   4   5      558.47      542.00    440.46 o 
 -28   4   5      101.97      118.68    116.31 o 
 -26   4   5      595.79      493.65    324.17 o 
 -24   4   5     1911.58     2446.58    543.16 o 
 -22   4   5     4023.55     3259.86    422.98 o 
 -20   4   5     6769.29     7754.64    662.37 o 
 -18   4   5      382.38      231.48    168.50 o 
 -16   4   5     4897.48     5274.90    596.85 o 
 -14   4   5    12067.77    13111.80    956.95 o 
 -12   4   5     9278.48     9819.04    846.16 o 
 -10   4   5     5636.33     5749.00    198.47 o 
  -8   4   5      875.49      840.46     92.20 o 
  -6   4   5     7161.18     7125.93    289.33 o 
  -4   4   5     6097.22     5993.66    213.78 o 
  -2   4   5    14566.58     7309.43   3835.29 o 
   0   4   5       86.35      174.17    106.15 o 
   2   4   5        3.57        3.60     86.99 o 
   4   4   5     1348.82     1504.49     97.88 o 
   6   4   5      403.87       39.64    210.86 o 
   8   4   5        2.01       27.21     74.33 o 
  10   4   5      314.74      298.45    222.65 o 
  12   4   5      187.07      104.64    119.10 o 
  14   4   5     3032.80     3624.52    524.88 o 
  16   4   5      311.09      209.74    193.51 o 
  18   4   5      751.81      875.22    673.23 o 
  20   4   5     1515.05     1418.35    443.89 o 
  22   4   5      969.77      557.18    415.01 o 
  24   4   5     5087.91     4970.08    773.35 o 
  26   4   5     3933.84     4118.55    843.69 o 
  28   4   5      225.12      263.51    276.60 o 
  30   4   5        4.42       58.51    136.17 o 
 -35   5   5      858.35      587.43    534.33 o 
 -33   5   5     4933.65     4835.01   1063.11 o 
 -31   5   5       76.11      162.49    344.81 o 
 -29   5   5      415.03      220.88    314.56 o 
 -27   5   5       16.50      119.01    326.47 o 
 -25   5   5       39.79       92.17    173.26 o 
 -23   5   5     1738.93     2002.22    597.64 o 
 -21   5   5    13148.95    14069.30   1249.53 o 
 -19   5   5     3597.16     3454.09    504.20 o 
 -17   5   5       47.61      114.31    131.03 o 
 -15   5   5      819.61     1162.94    216.73 o 
 -13   5   5     1917.07     1615.07    185.96 o 
 -11   5   5    34321.94    35937.90   1438.46 o 
  -9   5   5     7428.64     5203.83   1102.88 o 
  -7   5   5      239.29      435.57    203.63 o 
  -5   5   5       29.69       97.16     65.61 o 
  -3   5   5     7574.76     7344.11    627.23 o 
  -1   5   5     4731.93     4211.55    760.43 o 
   1   5   5    14199.64    15177.81    894.21 o 
   3   5   5     5241.66     3329.87    837.02 o 
   5   5   5     1416.55     1531.64    177.96 o 
   7   5   5    12720.85    13704.74   1279.04 o 
   9   5   5      947.56     1056.97    748.74 o 
  11   5   5     5808.17     6093.50   1013.31 o 
  13   5   5     6465.10     7040.49    562.84 o 
  15   5   5      955.89     1099.21    819.74 o 
  17   5   5      361.40      479.57    322.03 o 
  19   5   5      646.41      532.20    362.03 o 
  21   5   5     1233.16     1163.82    839.62 o 
  23   5   5      477.47      567.38    375.45 o 
  25   5   5     1327.66     1095.81    642.34 o 
  27   5   5      580.08      544.06    485.42 o 
 -32   6   5      700.57      714.66    525.97 o 
 -30   6   5      971.37     1161.05    909.60 o 
 -28   6   5      426.15      210.38    252.93 o 
 -26   6   5     1091.38     1238.99    958.58 o 
 -24   6   5     1092.71     1220.46    856.85 o 
 -22   6   5     1060.90     1179.26    708.54 o 
 -20   6   5       48.53       85.18    131.41 o 
 -18   6   5      588.62      537.20    290.30 o 
 -16   6   5       38.60      110.60     81.79 o 
 -14   6   5     1321.43     1075.75    219.51 o 
 -12   6   5     3933.01     2402.67    490.27 o 
 -10   6   5     3841.17     3084.25    646.12 o 
  -8   6   5     6608.49     5880.02    661.75 o 
  -6   6   5      839.30      441.68    166.68 o 
  -4   6   5     1628.34     1410.05    164.16 o 
  -2   6   5      548.71      718.23    152.00 o 
   0   6   5      679.63      683.42    181.39 o 
   2   6   5     2167.49     1919.47    213.15 o 
   4   6   5       10.02       71.98    162.25 o 
   6   6   5       91.13       38.77     99.44 o 
   8   6   5      294.93      191.15    168.39 o 
  10   6   5      546.01      520.59    319.76 o 
  12   6   5        8.26       80.91    155.97 o 
  14   6   5      527.95      394.10    253.39 o 
  16   6   5      521.06      963.64    538.41 o 
  18   6   5     2385.55     2743.21    462.48 o 
  20   6   5     2202.18     2077.85   1259.44 o 
  22   6   5        7.80       67.23    304.15 o 
  24   6   5     2201.01     2288.26    548.72 o 
  26   6   5      203.91      186.55    375.50 o 
 -29   7   5       48.82       46.27    256.40 o 
 -27   7   5     1509.56     1934.15   1221.98 o 
 -25   7   5      519.31      571.18    564.55 o 
 -23   7   5      288.76      361.67    272.33 o 
 -21   7   5     2320.94     2439.12   1429.02 o 
 -19   7   5     1977.24     2092.98    441.01 o 
 -17   7   5      598.38      803.62    411.42 o 
 -15   7   5     1599.93     2140.75    309.62 o 
 -13   7   5     4524.07     4731.69    573.06 o 
 -11   7   5      201.27      216.76    123.28 o 
  -9   7   5     2604.51     2209.85    317.80 o 
  -7   7   5        1.17       -4.90     87.87 o 
  -5   7   5     1604.35     1478.22    192.11 o 
  -3   7   5     2890.08     2563.40    311.95 o 
  -1   7   5     2375.02     2036.31    306.15 o 
   1   7   5     5385.60     3517.59   1129.02 o 
   3   7   5     1366.24     1568.17    242.70 o 
   5   7   5       11.60       24.03    121.59 o 
   7   7   5        3.45       30.72    172.16 o 
   9   7   5     6094.79     6562.64    729.80 o 
  11   7   5     1261.02     1617.25    970.41 o 
  13   7   5       43.58       50.05    176.47 o 
  15   7   5     7416.47     9187.93   1206.87 o 
  17   7   5       91.97       95.62    248.05 o 
  19   7   5      129.94       80.93    257.44 o 
  21   7   5     8716.95    10570.39    897.16 o 
  23   7   5       25.98      104.27    177.85 o 
 -26   8   5       76.25      -28.74    359.01 o 
 -24   8   5      615.44      822.56    675.20 o 
 -22   8   5     1709.50     1296.74    810.92 o 
 -20   8   5       67.63       34.44    243.78 o 
 -18   8   5      336.87      197.35    197.09 o 
 -16   8   5       66.28      115.46    154.80 o 
 -14   8   5      448.18      706.60    414.62 o 
 -12   8   5       14.15       11.07    107.06 o 
 -10   8   5      687.50      636.29    293.71 o 
  -8   8   5       65.27       18.14     85.64 o 
  -6   8   5      362.28      254.74    129.48 o 
  -4   8   5     3199.88     3002.38    361.13 o 
  -2   8   5      135.41       99.45    124.14 o 
   0   8   5      254.08      235.29    154.53 o 
   2   8   5      801.35      666.40    396.01 o 
   4   8   5       60.79       41.19    137.59 o 
   6   8   5     1817.93     1805.61    320.20 o 
   8   8   5      544.51      592.08    356.21 o 
  10   8   5      184.94       30.86    123.99 o 
  12   8   5       40.74       50.59    125.63 o 
  14   8   5       21.69      115.28    179.74 o 
  16   8   5      203.87      309.09    294.94 o 
  18   8   5       33.87      120.87    168.75 o 
 -19   9   5     3491.87     4156.14    878.45 o 
 -17   9   5        0.99       15.85    182.12 o 
 -15   9   5      240.86      215.03    238.42 o 
 -13   9   5       22.88       48.40    230.24 o 
 -11   9   5     1277.88     1052.64    621.98 o 
  -9   9   5     1965.62     1960.54    415.90 o 
  -7   9   5       13.59       47.29     92.89 o 
  -5   9   5     1454.45     1070.23    616.14 o 
  -3   9   5      943.97      766.57    436.51 o 
  -1   9   5      124.23      153.41    124.63 o 
   1   9   5      729.36      346.88    207.70 o 
   3   9   5        7.50       14.68    121.78 o 
   5   9   5     2393.82     2520.69    491.50 o 
   7   9   5      301.78      190.00    147.67 o 
   9   9   5     1996.39     2164.48    372.06 o 
  11   9   5      106.46      109.61    130.28 o 
  13   9   5      860.72      820.55    441.02 o 
  -8  10   5     1181.97     1053.34   1190.20 o 
  -6  10   5      115.23      100.36    247.64 o 
  -4  10   5      556.46      461.07    420.00 o 
  -2  10   5      310.74      383.90    270.18 o 
   0  10   5      601.53      553.27    375.53 o 
   2  10   5       67.97       96.11    139.50 o 
 -40   0   6      153.81      198.93    370.56 o 
 -38   0   6       15.00       36.79    208.95 o 
 -36   0   6     1157.68      961.28    807.46 o 
 -34   0   6        0.39      -10.80    186.39 o 
 -32   0   6      689.32      778.71    502.71 o 
 -30   0   6     2893.42     3022.48    847.64 o 
 -28   0   6    10422.14    10150.14   1140.70 o 
 -26   0   6     2659.39     2630.77    679.48 o 
 -24   0   6      143.62       59.74    175.57 o 
 -22   0   6        1.49       31.91    125.47 o 
 -20   0   6        5.42      -38.14    147.82 o 
 -18   0   6     3479.88     3437.43    280.30 o 
 -14   0   6    19411.81    19307.23   2176.09 o 
 -12   0   6    24816.34    21942.96   1715.50 o 
 -10   0   6     2757.83     2237.30    148.03 o 
  -8   0   6     3152.65     2946.80    155.02 o 
  -6   0   6    12799.29     6079.21   2809.26 o 
  -4   0   6      338.08      496.09     77.75 o 
  -2   0   6     8303.72     6729.07    801.49 o 
   0   0   6     1606.61     1657.72    119.29 o 
   2   0   6    13894.35    13961.00   1102.32 o 
   4   0   6    86085.93    85311.77   3617.32 o 
   6   0   6      606.63      173.26    258.69 o 
   8   0   6    25714.48    26795.63   1259.94 o 
  10   0   6       20.46      111.32     96.98 o 
  12   0   6      669.99      336.57    265.82 o 
  14   0   6     5426.05     5368.45    775.75 o 
  16   0   6     1581.82     1282.62    679.92 o 
  18   0   6     9938.88    10775.77   1148.41 o 
  20   0   6     5640.53     5594.45   1172.33 o 
  22   0   6    72248.09    73248.59  13132.23 o 
  24   0   6     9268.64     9892.04   1292.82 o 
  26   0   6      138.35       82.08    196.18 o 
  28   0   6     1522.84     1100.07   1341.45 o 
  30   0   6     1879.87     1638.96   1735.98 o 
  32   0   6      638.11      603.44    788.67 o 
 -39   1   6      735.82      670.44    460.52 o 
 -37   1   6     2565.83     2960.17    375.66 o 
 -35   1   6      851.25      728.66    399.10 o 
 -33   1   6     3528.83     2562.85    419.38 o 
 -31   1   6      347.72      321.81    241.63 o 
 -29   1   6     8444.78     8231.48    688.99 o 
 -27   1   6       73.31       50.96    104.78 o 
 -25   1   6        0.36       35.45     83.45 o 
 -23   1   6     7315.72     4517.73   1344.71 o 
 -21   1   6     7221.60     6196.06    624.26 o 
 -19   1   6     3883.58     3979.39    214.16 o 
 -17   1   6    11259.09    10817.47    780.05 o 
 -15   1   6      167.38       16.68     54.03 o 
 -13   1   6    24938.49    26638.40   1052.45 o 
 -11   1   6     1500.00     1474.50     86.73 o 
  -9   1   6    36013.82    30220.91   2513.98 o 
  -5   1   6   130419.27   116609.06   5192.00 o 
  -3   1   6   114096.76   107047.46   1504.09 o 
  -1   1   6     7482.46     7328.68    242.78 o 
   1   1   6    42870.67    43216.78   1184.90 o 
   3   1   6    18024.45     1165.89   8749.34 o 
   5   1   6    10722.40    11601.36    731.89 o 
   7   1   6     2137.32     2011.27    374.11 o 
   9   1   6       17.93       40.64     66.29 o 
  11   1   6       42.42       46.02     69.39 o 
  13   1   6     4025.81     2787.50    891.98 o 
  15   1   6      351.89      504.44    165.20 o 
  17   1   6      151.83       64.27    109.13 o 
  19   1   6      205.62      192.03    142.58 o 
  21   1   6     6690.07     6790.54    692.05 o 
  23   1   6    12711.84    13314.82   1269.69 o 
  25   1   6      990.24      726.46    642.79 o 
  27   1   6     4671.68     5047.72    762.94 o 
  29   1   6     1614.25     1961.02    499.15 o 
  31   1   6      512.31      484.08    434.07 o 
 -40   2   6      145.08      166.45    244.97 o 
 -38   2   6      239.09      191.02    168.20 o 
 -36   2   6      805.91      387.99    285.63 o 
 -34   2   6     4452.53     4315.55    640.78 o 
 -32   2   6     8284.87     9311.35    811.93 o 
 -30   2   6    18977.09    19910.20   1853.14 o 
 -28   2   6      520.57      621.35    376.31 o 
 -26   2   6     6560.22     3118.05   1579.74 o 
 -24   2   6     5483.01     5681.77    645.74 o 
 -22   2   6    19048.63    14882.20   2944.52 o 
 -20   2   6     1289.85     1266.03    195.63 o 
 -18   2   6    24389.72    24651.42   1050.01 o 
 -14   2   6     1614.35     1800.57    117.12 o 
 -12   2   6      361.01      316.35     59.28 o 
 -10   2   6    14548.11    14244.44    806.64 o 
  -6   2   6       77.30       36.58     26.65 o 
  -4   2   6     4013.14     3168.75    317.85 o 
  -2   2   6     8915.46     5143.45    999.47 o 
   0   2   6    11011.15    10639.96    739.94 o 
   2   2   6       26.16       12.08     13.97 o 
   4   2   6    26648.67    27664.37   1136.31 o 
   6   2   6    12399.73     6149.43   3877.78 o 
   8   2   6        1.98       10.73     45.01 o 
  10   2   6    23095.00     5626.35   5247.99 o 
  12   2   6     1842.43     2254.08    231.38 o 
  14   2   6     4146.30     2167.11    993.82 o 
  16   2   6      619.17      444.71    138.68 o 
  18   2   6     2706.50     2114.13    651.70 o 
  20   2   6     1706.34     1800.72    316.40 o 
  22   2   6     7158.37     6988.44    857.36 o 
  24   2   6     1956.90     2281.95    381.63 o 
  26   2   6        5.98        7.20    171.50 o 
  28   2   6      126.52       73.24    151.98 o 
  30   2   6      534.77      537.08    404.67 o 
  32   2   6      382.66      356.95    308.95 o 
 -39   3   6      108.04       37.42    156.64 o 
 -37   3   6     3673.82     3044.86   1075.75 o 
 -35   3   6      654.54      406.10    324.65 o 
 -33   3   6        0.28       70.12     76.37 o 
 -31   3   6      115.78       25.90     91.05 o 
 -29   3   6     3668.90     4007.36    632.30 o 
 -27   3   6     1983.69     1664.02    357.24 o 
 -25   3   6     1732.52     1375.70    271.87 o 
 -23   3   6      270.32      247.34    230.08 o 
 -21   3   6    24318.10    26112.42   1920.71 o 
 -19   3   6     4663.86     5741.73    586.53 o 
 -17   3   6     2875.56     2888.37    278.87 o 
 -15   3   6     4719.98     5263.57    207.99 o 
 -13   3   6     2095.17     2169.17    157.17 o 
 -11   3   6     6128.93     7434.94    436.82 o 
  -9   3   6    13096.03    13347.56    293.38 o 
  -5   3   6     1422.29      727.02    224.61 o 
  -3   3   6    21723.30    24398.25    684.13 o 
  -1   3   6      499.64      536.49     82.61 o 
   1   3   6      612.31      542.54     61.21 o 
   3   3   6      180.69      525.80    369.10 o 
   5   3   6    13389.30    15541.45   1057.05 o 
   7   3   6     1379.24     1393.26    194.98 o 
   9   3   6      525.45      671.50    257.17 o 
  11   3   6      260.70      205.36    148.27 o 
  13   3   6     9410.27     7905.27   1924.03 o 
  15   3   6      205.17      199.10    149.53 o 
  17   3   6     2803.96     2762.50    870.08 o 
  19   3   6     1704.86     1969.86    590.09 o 
  21   3   6     3993.41     3921.53    742.04 o 
  23   3   6      735.25      824.10    483.78 o 
  25   3   6       42.08       56.16    203.36 o 
  27   3   6      913.66      901.12    544.88 o 
  29   3   6       14.22       76.05    208.15 o 
  31   3   6       53.26      187.60    254.35 o 
 -38   4   6      348.32      185.47    611.75 o 
 -36   4   6     4267.33     5774.86   1677.87 o 
 -34   4   6     5780.13     6378.45   1661.29 o 
 -32   4   6     1975.80     1970.69   1479.63 o 
 -30   4   6     1376.35     1379.56    364.98 o 
 -28   4   6     3318.01     3806.80   1006.16 o 
 -26   4   6     2474.82     1861.76    306.23 o 
 -24   4   6     6392.85     7170.12    565.92 o 
 -22   4   6     2080.15     2168.39    296.10 o 
 -20   4   6     3946.17     4168.69    493.46 o 
 -18   4   6      281.84      178.54    157.28 o 
 -16   4   6      988.27     1342.85    229.09 o 
 -14   4   6    15638.89    15604.16    947.78 o 
 -12   4   6    26998.16    24154.99   2149.20 o 
 -10   4   6    16971.22     3718.42    274.63 o 
  -8   4   6    11083.82     6879.33   2044.69 o 
  -6   4   6     2351.82     2249.51    292.66 o 
  -4   4   6     2138.45     2685.29    133.64 o 
  -2   4   6    36272.54    37090.80   3816.61 o 
   0   4   6       14.87       18.12     42.62 o 
   2   4   6     6559.85     2573.02   2455.03 o 
   4   4   6     1575.20     1547.78    181.07 o 
   6   4   6     7795.35     8952.20    618.36 o 
   8   4   6     7517.60     9020.67    870.19 o 
  10   4   6     1926.36     2172.75    414.65 o 
  12   4   6     1089.94     1373.04    210.42 o 
  14   4   6     2809.52     3584.19    465.26 o 
  16   4   6      996.35      976.04    527.31 o 
  18   4   6     9017.77    10364.06   1187.49 o 
  20   4   6      182.74      218.86    241.76 o 
  22   4   6     1786.53     1720.06   1120.68 o 
  24   4   6     2619.26     2669.28    455.77 o 
  26   4   6     1226.02      841.74    635.96 o 
  28   4   6      865.53      674.89    495.78 o 
 -35   5   6     1339.48     1101.44   1010.43 o 
 -33   5   6      261.29      147.44    330.73 o 
 -31   5   6     1289.06     1456.53   1201.38 o 
 -29   5   6     5188.02     4091.50   1279.64 o 
 -27   5   6      160.85      279.59    203.79 o 
 -25   5   6     1500.63     1995.29    356.72 o 
 -23   5   6      630.77      755.33    549.04 o 
 -21   5   6      737.91      390.89    336.59 o 
 -19   5   6       44.69        1.32    141.79 o 
 -17   5   6     6759.97     7138.90    673.50 o 
 -15   5   6     9702.68     9952.63    698.48 o 
 -13   5   6        0.31        2.80     62.85 o 
 -11   5   6      218.33      284.56    161.14 o 
  -9   5   6     9795.79     6764.39   1539.33 o 
  -7   5   6      259.73      304.49    142.35 o 
  -5   5   6     4954.71     4763.86    775.15 o 
  -3   5   6      606.45      401.74    192.54 o 
  -1   5   6      586.43      638.26    120.29 o 
   1   5   6      170.14      290.60    192.93 o 
   3   5   6      113.09       88.27     93.66 o 
   5   5   6     4559.81     4430.17    832.56 o 
   7   5   6       17.45       30.43    124.52 o 
   9   5   6       41.99      132.42    129.66 o 
  11   5   6       13.66       57.62    180.65 o 
  13   5   6     1341.64     1188.70    759.78 o 
  15   5   6       24.72       24.31    111.10 o 
  17   5   6      748.12      674.80    446.33 o 
  19   5   6     2820.72     3144.26    505.29 o 
  21   5   6      120.61      268.58    297.71 o 
  23   5   6       67.33       36.21    154.30 o 
  25   5   6       92.63      116.85    174.28 o 
  27   5   6      241.62      191.92    167.68 o 
 -32   6   6      396.35      485.97    482.48 o 
 -30   6   6      108.52      147.02    192.82 o 
 -28   6   6       78.08      146.74    271.92 o 
 -26   6   6        8.54       42.30    271.66 o 
 -24   6   6     7078.19     8318.80   1468.35 o 
 -22   6   6     8522.18     9746.80    822.83 o 
 -20   6   6     4417.44     4664.33    695.33 o 
 -18   6   6     2369.24     2811.23    572.66 o 
 -16   6   6     1016.20      958.06    206.84 o 
 -14   6   6      412.77      491.91    227.52 o 
 -12   6   6     7632.64     7663.89    606.34 o 
 -10   6   6     2534.03     1940.44    268.33 o 
  -8   6   6      213.14      441.68    220.99 o 
  -6   6   6      825.22      636.70    179.82 o 
  -4   6   6     1076.64     1194.09    145.67 o 
  -2   6   6       17.90       29.80     64.44 o 
   0   6   6    17815.07    15561.98   1137.69 o 
   2   6   6        9.25       75.98    108.50 o 
   4   6   6     1984.83     2089.40    360.12 o 
   6   6   6     4951.47     5553.26    811.66 o 
   8   6   6     2596.08     3268.29    540.11 o 
  10   6   6     3647.31     3697.45    706.15 o 
  12   6   6     3562.89     4445.20    969.47 o 
  14   6   6     2430.62     2780.12    761.74 o 
  16   6   6       23.27       54.52    154.41 o 
  18   6   6      534.77      398.08    330.58 o 
  20   6   6      608.87      848.50    622.96 o 
  22   6   6     6258.46     6160.01   1244.07 o 
  24   6   6     1506.93     1802.40   1483.44 o 
 -29   7   6       23.24      292.59    453.83 o 
 -27   7   6     1858.25     2523.82   1697.22 o 
 -25   7   6      425.89      525.66    323.57 o 
 -23   7   6      105.24      157.52    174.28 o 
 -21   7   6     3466.07     4300.43    683.05 o 
 -19   7   6      177.34      118.44    156.48 o 
 -17   7   6      207.26      185.48    165.32 o 
 -15   7   6       56.43       41.00    103.75 o 
 -13   7   6    10216.39    10157.84    917.26 o 
 -11   7   6     2608.14     2103.45    401.12 o 
  -9   7   6     4716.20     3122.93    638.09 o 
  -7   7   6     4454.21     3839.41    485.87 o 
  -5   7   6      705.31      619.28    341.01 o 
  -3   7   6      194.47       75.58     88.61 o 
  -1   7   6     1934.92     1889.96    291.62 o 
   1   7   6     2487.02     2564.62    498.10 o 
   3   7   6      984.25      643.58    308.12 o 
   5   7   6     7973.48     8873.95    897.33 o 
   7   7   6      162.39      216.31    209.72 o 
   9   7   6      592.53      698.44    524.06 o 
  11   7   6        5.41       62.09    151.41 o 
  13   7   6    10822.16    11447.82   1548.28 o 
  15   7   6     2032.36     2131.42    544.15 o 
  17   7   6       13.96       45.04    126.10 o 
  19   7   6      312.51      302.35    304.12 o 
  21   7   6     3635.56     4683.38    971.36 o 
 -26   8   6     2715.66     2765.88   1002.56 o 
 -24   8   6     1999.50     2618.86    957.15 o 
 -22   8   6     1233.57     1344.68    981.94 o 
 -20   8   6    13602.30    13272.90   1911.28 o 
 -18   8   6     4157.50     3909.08    561.76 o 
 -16   8   6    11511.84    14440.90   1055.53 o 
 -14   8   6      586.63      869.46    405.52 o 
 -12   8   6      275.34      313.04    208.55 o 
 -10   8   6     4862.48     4485.33    456.16 o 
  -8   8   6       95.36      171.24    123.32 o 
  -6   8   6       35.85       35.07     94.50 o 
  -4   8   6     3788.43     3490.65    431.18 o 
  -2   8   6     5588.88     3774.23    953.29 o 
   0   8   6      175.96      113.52    100.21 o 
   2   8   6      141.34      219.51    140.52 o 
   4   8   6     1200.19      726.61    292.40 o 
   6   8   6      491.68      466.50    248.65 o 
   8   8   6     1786.30      931.60    522.82 o 
  10   8   6      821.30      560.51    316.50 o 
  12   8   6       41.20       55.73    172.98 o 
  14   8   6     1222.38     1156.93    752.38 o 
  16   8   6       19.86       48.55    151.19 o 
  18   8   6     2147.78     2321.37   1013.24 o 
 -19   9   6       17.78      135.70    233.76 o 
 -17   9   6     1330.12     1179.39    927.13 o 
 -15   9   6     1405.89     1347.72    789.66 o 
 -13   9   6        7.87       51.61    154.71 o 
 -11   9   6      177.45       92.66    140.39 o 
  -9   9   6      407.24      239.84    216.18 o 
  -7   9   6     2429.90     2399.53    427.41 o 
  -5   9   6      206.64      155.75    137.94 o 
  -3   9   6       43.29       74.01    101.46 o 
  -1   9   6      309.38      333.54    219.51 o 
   1   9   6        0.01       37.64    103.62 o 
   3   9   6       30.00       79.78    101.13 o 
   5   9   6     1688.50     1367.61    702.74 o 
   7   9   6      343.90      428.95    254.24 o 
   9   9   6     1809.13     1494.68    436.47 o 
  11   9   6       63.08       88.80    178.78 o 
  -8  10   6      234.03      218.14    344.51 o 
  -6  10   6      244.79      156.01    218.64 o 
  -4  10   6       22.67        9.77    146.71 o 
  -2  10   6       77.68       89.50    109.63 o 
   0  10   6      141.48      100.69    174.42 o 
 -41   1   7       53.64       64.27    169.47 o 
 -39   1   7     4530.56     4577.11    700.90 o 
 -37   1   7       21.82       43.06     95.69 o 
 -35   1   7     5235.02     5045.49    649.19 o 
 -33   1   7     4567.95     4406.25    450.87 o 
 -31   1   7     4723.67     4852.70    837.64 o 
 -29   1   7     4532.43     4950.72    759.06 o 
 -27   1   7     3835.71     2899.00    406.25 o 
 -25   1   7       13.55       34.44     76.30 o 
 -23   1   7    10942.95    10063.83   1697.50 o 
 -21   1   7        4.20       19.68     99.12 o 
 -19   1   7     4588.76     4642.47    217.21 o 
 -15   1   7      560.23      704.18     89.18 o 
 -13   1   7      535.23      458.06     85.69 o 
 -11   1   7       66.68       88.28     63.19 o 
  -9   1   7        4.25       11.70     31.21 o 
  -7   1   7      358.06      373.43     65.94 o 
  -5   1   7       35.68       28.51     32.92 o 
  -3   1   7      660.88      441.49     92.06 o 
  -1   1   7    53624.07    51516.74   1568.70 o 
   3   1   7     7331.54     6402.76    553.79 o 
   5   1   7      254.73      232.08     65.10 o 
   7   1   7      870.44      919.18     98.17 o 
   9   1   7       57.03       47.52     88.39 o 
  11   1   7       18.90       70.38     66.84 o 
  13   1   7     1690.07     1078.33    526.13 o 
  15   1   7     1094.48     1091.85    217.05 o 
  17   1   7     2574.28     2749.09    361.41 o 
  19   1   7    19850.96    18013.09   1955.79 o 
  21   1   7       77.94       81.65    120.64 o 
  23   1   7      774.75     1049.83    728.92 o 
  25   1   7     4497.94     3269.07    765.16 o 
  27   1   7       13.45       60.65    132.96 o 
  29   1   7     2663.14     2691.60    479.21 o 
  31   1   7      380.49      524.90    421.24 o 
 -40   2   7      985.80     1145.13    950.28 o 
 -38   2   7      567.06      644.92    493.42 o 
 -36   2   7      903.64      638.49    382.78 o 
 -34   2   7        1.40        7.00    132.97 o 
 -32   2   7     3828.66     2389.94    852.34 o 
 -30   2   7     6038.94     3721.63    710.28 o 
 -28   2   7     1652.34     1689.68    215.85 o 
 -26   2   7     2306.91     2429.84    333.17 o 
 -24   2   7       58.20      -16.39    127.51 o 
 -22   2   7      142.01      344.43    183.34 o 
 -20   2   7     9377.51     9987.59    518.42 o 
 -18   2   7    34666.26    37693.21   1507.20 o 
 -16   2   7     7667.10    10403.71    754.93 o 
 -14   2   7    21217.48    20495.77   1139.18 o 
 -12   2   7     3762.85     3872.24    579.80 o 
 -10   2   7     7392.84     6266.26    255.86 o 
  -8   2   7    31107.05    32826.16   1022.60 o 
  -6   2   7     2268.45     2145.11     78.04 o 
  -4   2   7     8260.14     8369.05    614.88 o 
  -2   2   7    18627.18    16504.62   1867.86 o 
   0   2   7      598.89      195.90    198.31 o 
   2   2   7       54.90       39.64     36.09 o 
   4   2   7    20845.34     1969.57   9236.30 o 
   6   2   7     1351.06     1682.70    204.75 o 
   8   2   7    13804.11    13187.33    751.31 o 
  10   2   7    15491.32    10305.61   3371.45 o 
  12   2   7       37.34       57.57     66.89 o 
  14   2   7     1096.67      976.65    167.17 o 
  16   2   7    18990.52    19270.38   1348.24 o 
  18   2   7      454.95      615.51    458.83 o 
  20   2   7     1945.63     1654.34    490.34 o 
  22   2   7     3277.86     3473.74    936.09 o 
  24   2   7      624.08      596.75    445.14 o 
  26   2   7      209.31      162.04    149.57 o 
  28   2   7     1022.98      998.28    868.38 o 
  30   2   7     1061.01     1098.50    639.97 o 
 -39   3   7      817.57      630.07    568.30 o 
 -37   3   7       12.55       -9.94    215.62 o 
 -35   3   7       58.26      112.27    153.62 o 
 -33   3   7     2182.38     1999.01    371.10 o 
 -31   3   7      439.50      423.60    313.60 o 
 -29   3   7     1567.46     1514.36    382.34 o 
 -27   3   7     1834.07     1788.68    393.66 o 
 -25   3   7       14.53       35.12    106.96 o 
 -23   3   7     6650.05     5558.28    623.31 o 
 -21   3   7        0.34       42.82    143.58 o 
 -19   3   7    10816.50    10829.43    669.75 o 
 -17   3   7      231.58      277.87    109.86 o 
 -15   3   7    31547.96    34559.82   1351.22 o 
 -13   3   7      770.20     1192.11    130.81 o 
 -11   3   7    52777.39    47251.13   3426.44 o 
  -9   3   7    12714.76     2270.30   5157.78 o 
  -5   3   7    48416.80    42473.18   2831.49 o 
  -3   3   7    21600.27    23901.71   1247.27 o 
  -1   3   7    11164.39     3638.13   3893.21 o 
   3   3   7    24547.24    24401.55    849.52 o 
   5   3   7    27249.51    29919.15   2114.11 o 
   7   3   7    49629.00    52503.13   2530.59 o 
   9   3   7    25982.07    27384.79   1562.94 o 
  11   3   7     2436.62     2568.47    282.50 o 
  13   3   7     3312.91     3315.13    501.80 o 
  15   3   7     8489.19     9499.44    867.83 o 
  17   3   7    15594.29    17481.81   1549.05 o 
  19   3   7     1112.17     1174.76    809.93 o 
  21   3   7      768.39      607.36    383.83 o 
  23   3   7      429.85      222.51    284.85 o 
  25   3   7      872.37      926.85    544.00 o 
  27   3   7      377.12      339.06    298.07 o 
  29   3   7     1572.10     1924.93    747.72 o 
 -38   4   7      316.08      449.99    521.08 o 
 -36   4   7      308.92      359.78    372.65 o 
 -34   4   7     3357.53     3603.49   1087.35 o 
 -32   4   7     4455.24     5331.19    841.21 o 
 -30   4   7      376.55      504.03    325.42 o 
 -28   4   7      607.59      347.64    226.46 o 
 -26   4   7     9559.74    10888.91   1230.79 o 
 -24   4   7     5520.77     6817.77    760.86 o 
 -22   4   7      398.09      379.41    253.82 o 
 -20   4   7      119.08      173.96    222.05 o 
 -18   4   7     8577.65     9208.71    870.90 o 
 -16   4   7      960.95      827.56    475.72 o 
 -14   4   7     1462.47     1510.59    177.74 o 
 -12   4   7      610.56      437.76    267.63 o 
 -10   4   7    11269.00     4526.44   2473.17 o 
  -8   4   7    20006.38     9126.18   4260.45 o 
  -6   4   7    22120.63    23030.40   1115.69 o 
  -4   4   7      235.61      135.12     74.99 o 
  -2   4   7     3652.10     3460.89    248.25 o 
   2   4   7     6174.09     3553.17   1465.76 o 
   4   4   7      267.62      194.06    136.18 o 
   6   4   7      758.82     1086.67    313.41 o 
   8   4   7     5389.86     5706.86    772.43 o 
  10   4   7     1187.41     1010.38    245.15 o 
  12   4   7     3684.09     3483.18    495.77 o 
  14   4   7      219.27      203.33    170.48 o 
  16   4   7     1219.99     1303.88    886.81 o 
  18   4   7     1803.04     2267.40    912.89 o 
  20   4   7       17.76       36.09    201.63 o 
  22   4   7      213.04       91.08    132.08 o 
  24   4   7     2888.36     2966.33    449.79 o 
  26   4   7      152.03      137.37    177.40 o 
  28   4   7     2418.57     2922.57    726.95 o 
 -35   5   7     7522.74     8966.21   1865.73 o 
 -33   5   7     4543.88     4921.82   1036.31 o 
 -31   5   7      175.18      158.27    273.27 o 
 -29   5   7      634.73      651.00    392.21 o 
 -27   5   7     2924.62     3813.92    643.99 o 
 -25   5   7    12596.81    10499.77   2361.46 o 
 -23   5   7      298.01      601.72    392.25 o 
 -21   5   7      107.22      240.97    189.88 o 
 -19   5   7      514.78      629.66    331.24 o 
 -17   5   7     1157.55      997.49    317.21 o 
 -15   5   7       38.12       86.50     80.95 o 
 -13   5   7      235.80      314.94    184.14 o 
 -11   5   7     6490.17     6669.65    507.78 o 
  -9   5   7    13511.45    14528.03    705.29 o 
  -7   5   7     1514.36     1992.22    176.92 o 
  -5   5   7     4524.94     2927.61    838.36 o 
  -3   5   7      142.29       96.74     74.30 o 
  -1   5   7      122.79      103.82     80.87 o 
   1   5   7     3998.94     4782.99    499.43 o 
   3   5   7     2894.83     2513.21    447.84 o 
   5   5   7     6596.46     7468.84    737.83 o 
   7   5   7     1719.24     1603.12    295.17 o 
   9   5   7      100.34      221.86    206.83 o 
  11   5   7       81.83      156.50    140.09 o 
  13   5   7     4837.69     5271.23   1107.40 o 
  15   5   7       49.58       17.27    191.17 o 
  17   5   7       28.97       29.02    143.65 o 
  19   5   7       66.18       83.25    196.33 o 
  21   5   7     3346.82     2861.35    541.89 o 
  23   5   7      638.68      456.93    348.27 o 
  25   5   7       44.49       62.39    174.98 o 
  27   5   7     2422.48     2349.55    679.90 o 
 -34   6   7      176.19      291.17    436.78 o 
 -32   6   7     2204.30     1708.79   1336.38 o 
 -30   6   7      101.19      211.79    248.34 o 
 -28   6   7      525.16      225.56    313.58 o 
 -26   6   7     2523.92     3066.09    527.98 o 
 -24   6   7      558.24      704.39    450.37 o 
 -22   6   7        0.56       42.26    147.99 o 
 -20   6   7      962.50     1244.77    457.73 o 
 -18   6   7     3267.28     3339.86    557.92 o 
 -16   6   7     1570.88     1618.69    215.73 o 
 -14   6   7     2039.91     3200.08    438.21 o 
 -12   6   7      624.42      474.47    114.11 o 
 -10   6   7    13207.26    12842.59    810.96 o 
  -8   6   7     1659.04     1713.38    238.97 o 
  -6   6   7      665.86      457.92    237.60 o 
  -4   6   7      641.08      479.96    227.56 o 
  -2   6   7     3174.48     2949.69    296.99 o 
   0   6   7    12050.11    11517.11   1155.67 o 
   2   6   7      555.40      369.68    216.78 o 
   4   6   7       93.35       99.33    114.67 o 
   6   6   7     6775.03     7118.21    774.82 o 
   8   6   7     3592.79     3834.23    705.82 o 
  10   6   7     2044.06     2619.78    917.64 o 
  12   6   7     2268.70     2004.32    377.75 o 
  14   6   7      740.79      850.80    570.19 o 
  16   6   7      179.17      311.90    252.74 o 
  18   6   7      479.85      570.36    411.99 o 
  20   6   7      434.15      436.08    541.97 o 
  22   6   7        0.90       65.40    212.90 o 
  24   6   7     2459.09     2227.82   1636.05 o 
 -31   7   7      231.89      292.33    402.82 o 
 -29   7   7     1461.43     1617.06   1313.41 o 
 -27   7   7      763.62      847.99    770.40 o 
 -25   7   7     2674.58     2427.29   1534.60 o 
 -23   7   7      303.15      516.25    372.95 o 
 -21   7   7      911.72      994.05    672.97 o 
 -19   7   7     3151.87     3497.46    499.40 o 
 -17   7   7      975.81      649.35    340.56 o 
 -15   7   7     8345.14     8702.20    672.22 o 
 -13   7   7     2835.76     3721.67    551.16 o 
 -11   7   7      534.95      541.58    257.05 o 
  -9   7   7    12945.26    13516.17   1350.40 o 
  -7   7   7     7315.20     7003.41    594.88 o 
  -5   7   7       53.01       41.80     80.31 o 
  -3   7   7      168.36      321.50    210.12 o 
  -1   7   7     1342.25     1183.81    317.67 o 
   1   7   7     8391.44     8687.88    773.42 o 
   3   7   7     1895.60     1480.51    359.05 o 
   5   7   7     5495.10     5243.98   1008.93 o 
   7   7   7      547.18      660.39    414.81 o 
   9   7   7       43.24       47.77    131.13 o 
  11   7   7        0.53      -77.13    272.30 o 
  13   7   7      102.93      201.35    201.81 o 
  15   7   7       52.14       44.31    159.19 o 
  17   7   7     2104.11     2329.38    507.16 o 
  19   7   7        3.37       84.56    189.81 o 
  21   7   7       88.57      156.86    404.32 o 
 -26   8   7     1863.86     1634.15   1589.23 o 
 -24   8   7       58.27      -53.69    355.81 o 
 -22   8   7       68.13       50.50    234.00 o 
 -20   8   7      731.21     1137.49    644.82 o 
 -18   8   7     2793.53     2891.68    509.25 o 
 -16   8   7      204.89      185.61    208.65 o 
 -14   8   7       39.99       62.11    133.82 o 
 -12   8   7      297.87      182.92    138.90 o 
 -10   8   7     1248.41     1085.96    372.69 o 
  -8   8   7        1.32       39.66     72.18 o 
  -6   8   7        3.55       38.85    115.47 o 
  -4   8   7       36.32       64.16    107.00 o 
  -2   8   7      804.72      972.52    287.67 o 
   0   8   7     1501.91     1803.37    274.61 o 
   2   8   7     1544.90     1586.93    709.04 o 
   4   8   7      346.20      376.43    195.31 o 
   6   8   7       37.83       28.01    137.95 o 
   8   8   7      236.74      158.57    124.16 o 
  10   8   7      115.55       35.38    138.24 o 
  12   8   7       74.39       54.49    196.19 o 
  14   8   7     2426.73     2442.82    588.20 o 
  16   8   7       44.46       21.88    173.31 o 
 -19   9   7      151.28      170.01    239.20 o 
 -17   9   7       72.86       66.21    179.57 o 
 -15   9   7       23.20      103.15    175.11 o 
 -13   9   7      276.95      167.39    188.14 o 
 -11   9   7     1245.65     1375.58   1058.84 o 
  -9   9   7       60.86       53.85    124.02 o 
  -7   9   7       81.01      143.75    171.37 o 
  -5   9   7     5659.99     4244.02    907.43 o 
  -3   9   7      835.30      621.41    377.65 o 
  -1   9   7     3039.32     3558.82    678.21 o 
   1   9   7        9.99       16.15    128.02 o 
   3   9   7     3103.27     2910.51    507.75 o 
   5   9   7      932.87      833.65    487.00 o 
   7   9   7       46.17       38.07    110.21 o 
   9   9   7      357.90      430.60    281.11 o 
  11   9   7     1320.62     1444.11    936.68 o 
 -40   0   8        8.44      138.10    244.82 o 
 -38   0   8      757.00      330.11    467.95 o 
 -36   0   8       13.77      114.95    245.97 o 
 -34   0   8     2661.54     2211.44    441.57 o 
 -32   0   8       45.85       83.20    115.71 o 
 -30   0   8     1867.00     1366.05    311.01 o 
 -28   0   8    12981.92    13675.03   2045.62 o 
 -26   0   8     1078.80      375.71    406.07 o 
 -24   0   8     6814.43     6330.56    906.75 o 
 -22   0   8      440.63      352.81    303.27 o 
 -20   0   8     3385.30     3739.17    297.96 o 
 -18   0   8     3800.35     5457.73    321.08 o 
 -16   0   8    26232.58    28939.57   1346.95 o 
 -14   0   8      452.37      514.29    123.43 o 
 -12   0   8    50136.44    48150.80   4870.33 o 
 -10   0   8    39681.95    37882.22   3341.01 o 
  -8   0   8     6761.87     6536.00    485.78 o 
  -6   0   8     2799.89     3384.84    163.98 o 
  -4   0   8     5805.29     6355.70    325.12 o 
  -2   0   8    43178.16    43336.62   2270.84 o 
   0   0   8    28591.36    28389.27   1281.34 o 
   2   0   8    22462.86    21053.65   1655.56 o 
   4   0   8       37.74       83.99    121.47 o 
   6   0   8    29116.25    31017.56   1442.84 o 
   8   0   8     1226.30      979.25    357.07 o 
  10   0   8    14621.32    13253.62   4023.56 o 
  12   0   8     3771.50     3476.83    546.99 o 
  14   0   8    10561.33     9599.34   1075.75 o 
  16   0   8      318.43      146.13    181.71 o 
  18   0   8     1742.27     1743.46    427.36 o 
  20   0   8    10957.74     8862.90   1498.52 o 
  22   0   8      621.12      753.96    617.43 o 
  24   0   8     1646.69     1352.83    366.77 o 
  26   0   8     2294.80     2017.85   2388.12 o 
  28   0   8       53.04      -20.34    436.78 o 
  30   0   8      547.64      573.51    751.12 o 
 -41   1   8      230.06      403.09    342.81 o 
 -39   1   8       49.78      119.55    136.39 o 
 -37   1   8     4010.54     4119.72    536.25 o 
 -35   1   8      460.55      246.37    209.88 o 
 -33   1   8       16.46       -6.10    124.53 o 
 -31   1   8     1166.56     1263.96    765.07 o 
 -29   1   8     4607.46     4233.76    550.12 o 
 -27   1   8     1611.85     1753.89    222.48 o 
 -25   1   8      343.79      380.79    288.24 o 
 -23   1   8    16779.64    18448.12   1081.43 o 
 -21   1   8      290.90      222.44    179.58 o 
 -19   1   8    10880.58     6669.31   3262.03 o 
 -17   1   8     1044.53     1254.98    111.67 o 
 -15   1   8    23498.56    25582.11    850.91 o 
 -13   1   8     3269.38     3002.11    383.29 o 
 -11   1   8     9103.25    11128.80    780.99 o 
  -9   1   8     1114.45     1353.53     71.17 o 
  -7   1   8     8222.77     7500.39    442.38 o 
  -5   1   8    13869.50    13388.42    522.45 o 
  -3   1   8    10563.77    11266.16    787.35 o 
  -1   1   8      489.82      474.96     56.51 o 
   1   1   8     1562.60     1551.95     97.96 o 
   3   1   8     6615.58     6654.12    262.06 o 
   5   1   8    33850.57    36718.05   1059.50 o 
   7   1   8     1094.99      913.18    115.20 o 
   9   1   8      987.74     1121.12    117.96 o 
  11   1   8    16990.28    16695.92    979.12 o 
  13   1   8      172.01      156.64    125.26 o 
  15   1   8       71.83       63.06    108.27 o 
  17   1   8     2912.49     2823.55    370.25 o 
  19   1   8      250.11      232.71    166.54 o 
  21   1   8     6871.62     4252.19   1531.26 o 
  23   1   8     8614.37     4230.73   2510.41 o 
  25   1   8      846.43      926.12    628.55 o 
  27   1   8     4554.24     3249.75    714.62 o 
  29   1   8       15.15       53.54    173.86 o 
 -40   2   8        5.96       17.42    160.08 o 
 -38   2   8      580.58      504.29    419.53 o 
 -36   2   8     2863.33     3412.30    519.08 o 
 -34   2   8      285.93      335.38    237.96 o 
 -32   2   8    13231.59    12687.39   1029.41 o 
 -30   2   8     2438.90     2342.08    482.19 o 
 -28   2   8      297.31      302.67    199.15 o 
 -26   2   8     2616.74     2442.21    332.57 o 
 -24   2   8       51.85       16.91     96.84 o 
 -22   2   8     1044.65     1033.93    148.28 o 
 -20   2   8     1834.62     2341.94    328.98 o 
 -18   2   8      835.30      980.64    147.44 o 
 -16   2   8     3513.23     4077.27    434.47 o 
 -14   2   8     1681.48     1938.92     95.19 o 
 -12   2   8        5.50       27.70     77.02 o 
 -10   2   8    10861.98    11186.21    799.37 o 
  -8   2   8        6.33       26.02     28.86 o 
  -6   2   8     7945.48     9476.43    672.54 o 
  -4   2   8    12240.64     2779.13   5066.20 o 
  -2   2   8     2749.15     2327.06    564.33 o 
   2   2   8     2036.19     1920.79    310.35 o 
   4   2   8    17851.94    10590.62   3965.10 o 
   6   2   8    14950.22     6110.62   4981.40 o 
   8   2   8     4019.78     3586.70    211.86 o 
  10   2   8     7576.56     7310.98    730.76 o 
  12   2   8     1354.17      748.45    389.40 o 
  14   2   8     8779.34     9333.90    748.43 o 
  16   2   8      368.67      622.00    471.08 o 
  18   2   8      637.50      582.38    530.19 o 
  20   2   8     1238.28      943.98    633.71 o 
  22   2   8     8171.45     7362.13   1285.38 o 
  24   2   8       73.22       21.65    154.05 o 
  26   2   8      510.16      474.21    325.60 o 
  28   2   8     3853.72     3888.88    730.69 o 
  30   2   8      704.54      709.81    572.12 o 
 -39   3   8      195.61       21.66    260.31 o 
 -37   3   8     1108.02      877.08    623.28 o 
 -35   3   8      175.03      105.87    146.75 o 
 -33   3   8      246.70      314.29    259.01 o 
 -31   3   8      709.25      548.25    521.33 o 
 -29   3   8     5844.45     5992.98    787.44 o 
 -27   3   8     6711.54     6214.66    762.88 o 
 -25   3   8     3235.68     2903.24    396.85 o 
 -23   3   8     1341.67     1629.10    311.22 o 
 -21   3   8     2945.66     3020.48    239.91 o 
 -19   3   8      335.11      498.27    102.52 o 
 -17   3   8     3859.20     4564.97    467.32 o 
 -15   3   8     5095.08     5834.10    314.20 o 
 -13   3   8      541.76      398.06    115.54 o 
 -11   3   8     1107.26     1076.86    169.00 o 
  -9   3   8       72.94       29.84     24.43 o 
  -7   3   8     9231.92     6762.33   1364.17 o 
  -5   3   8    15857.57    16934.26   1008.16 o 
  -3   3   8       39.83       26.90     46.27 o 
  -1   3   8      114.09       75.04     47.07 o 
   3   3   8    18419.71    19464.19   2150.10 o 
   5   3   8    26181.20    25490.99   2380.56 o 
   7   3   8     8493.21     9915.49    546.05 o 
   9   3   8     5245.05     5700.34    655.67 o 
  11   3   8        0.05       41.90    109.47 o 
  13   3   8     2045.93     1887.70    314.96 o 
  15   3   8      191.63      147.67    163.79 o 
  17   3   8      361.52      250.19    201.47 o 
  19   3   8     9630.52     7796.81   1351.16 o 
  21   3   8      755.78      544.36    450.69 o 
  23   3   8        2.31       24.97    175.02 o 
  25   3   8        2.99        6.32    242.76 o 
  27   3   8     3009.89     3820.29    732.01 o 
  29   3   8      293.05      143.00    223.95 o 
 -38   4   8      110.96       89.21    172.80 o 
 -36   4   8       61.35       99.88    259.89 o 
 -34   4   8      417.70      329.71    227.35 o 
 -32   4   8     5758.59     3000.34    916.55 o 
 -30   4   8       23.29       71.01    175.67 o 
 -28   4   8        8.93       18.84    134.40 o 
 -26   4   8    19944.63    21063.28   2226.25 o 
 -24   4   8     1920.64     2075.22    635.72 o 
 -22   4   8     1479.20     1683.34    241.28 o 
 -20   4   8        0.64       83.54    175.55 o 
 -18   4   8     8246.66     7025.52   1380.08 o 
 -16   4   8    15151.18    17180.86   1025.77 o 
 -14   4   8      172.48      119.10     86.63 o 
 -12   4   8     2766.14     1836.45    956.83 o 
 -10   4   8       30.56       -0.61     33.97 o 
  -8   4   8    23373.74     5910.70   5962.29 o 
  -6   4   8     5005.57     3938.07    466.36 o 
  -4   4   8      156.71      273.96    152.91 o 
  -2   4   8      898.49     1178.24    242.35 o 
   0   4   8        1.11       43.11     83.25 o 
   2   4   8      551.95      538.28    204.13 o 
   4   4   8      548.47      699.96    539.05 o 
   6   4   8     1718.54     2078.10    297.59 o 
   8   4   8     1397.62     1398.25    271.42 o 
  10   4   8     9757.19    10751.65    835.85 o 
  12   4   8      426.66      534.86    318.00 o 
  14   4   8       43.51       45.73    117.17 o 
  16   4   8       44.01       10.00    176.27 o 
  18   4   8     3598.71     4017.03   1064.06 o 
  20   4   8     4418.98     4121.51    664.15 o 
  22   4   8     1013.35     1222.61   1088.63 o 
  24   4   8       11.40       27.00    152.19 o 
  26   4   8     3412.68     2727.76    676.73 o 
 -35   5   8        9.46       56.57    335.42 o 
 -33   5   8      186.51      210.29    240.95 o 
 -31   5   8      741.42     1270.49    799.35 o 
 -29   5   8       58.91       23.20    156.15 o 
 -27   5   8       26.52       39.65    201.02 o 
 -25   5   8      110.11       76.83    199.09 o 
 -23   5   8     9714.89    10964.60   1230.00 o 
 -21   5   8       30.09       16.60    203.31 o 
 -19   5   8     1906.28     2098.48    284.94 o 
 -17   5   8      508.20      403.90    202.66 o 
 -15   5   8     7013.48     7416.71    591.74 o 
 -13   5   8     2937.40     2863.93    327.24 o 
 -11   5   8     1473.20     1419.72    129.52 o 
  -9   5   8     2295.64     2741.67    236.14 o 
  -7   5   8     5377.99     3510.19    686.50 o 
  -5   5   8     3637.63     4306.96    372.79 o 
  -3   5   8     7940.17     9354.23    515.74 o 
  -1   5   8     1309.79     1288.73    188.83 o 
   1   5   8      788.84      683.13    210.76 o 
   3   5   8     3105.33     4132.48    584.46 o 
   5   5   8      470.09      464.45    365.76 o 
   7   5   8        6.80       74.87    125.13 o 
   9   5   8     2409.46     2985.94    516.73 o 
  11   5   8      278.20      197.51    241.13 o 
  13   5   8     1277.00     1352.11    812.51 o 
  15   5   8     2307.99     2243.04    391.71 o 
  17   5   8     2850.68     3006.93    447.57 o 
  19   5   8      340.49      256.37    273.13 o 
  21   5   8      101.70       57.37    227.13 o 
  23   5   8      378.08      634.62    468.81 o 
  25   5   8      761.17      577.76    449.64 o 
 -34   6   8      566.70      528.36    647.01 o 
 -32   6   8      335.49      426.20    350.18 o 
 -30   6   8      842.20      375.13    295.85 o 
 -28   6   8    11217.99    14533.89   1249.00 o 
 -26   6   8     9749.57    10386.40   1415.29 o 
 -24   6   8     3649.53     3044.90    698.12 o 
 -22   6   8     1642.66     1208.97    237.24 o 
 -20   6   8     3485.15     3458.83    575.77 o 
 -18   6   8      500.01      394.96    235.63 o 
 -16   6   8    16197.11    15351.27   1248.27 o 
 -14   6   8     9051.08    10384.43    770.42 o 
 -12   6   8     2077.34     1899.61    171.39 o 
 -10   6   8    22693.33    25258.73   1436.04 o 
  -8   6   8     6039.03     4975.32    801.71 o 
  -6   6   8    20116.72    21827.62   1243.63 o 
  -4   6   8     6668.19     6416.36    684.46 o 
  -2   6   8    19314.70    17605.54   2372.87 o 
   0   6   8     1791.77     2193.63    354.74 o 
   2   6   8     3869.22     2708.53   1298.29 o 
   4   6   8      106.49       94.48    115.12 o 
   6   6   8    18807.80    20578.85   1779.88 o 
   8   6   8      832.32      810.63    549.21 o 
  10   6   8      460.89      556.80    438.77 o 
  12   6   8     2216.18     2479.27    838.09 o 
  14   6   8     1285.66     1716.87   1096.20 o 
  16   6   8      336.34      633.62    396.30 o 
  18   6   8     6363.68     6093.20    986.04 o 
  20   6   8      803.04     1079.93   1203.94 o 
  22   6   8       85.69       77.94    281.49 o 
 -31   7   8       38.98       54.88    430.29 o 
 -29   7   8     3229.05     3250.45    805.96 o 
 -27   7   8       25.59       54.27    336.70 o 
 -25   7   8     1933.09     2011.05   1222.52 o 
 -23   7   8      263.43      592.05    396.19 o 
 -21   7   8      346.12      287.17    237.45 o 
 -19   7   8     2840.72     3013.00    438.04 o 
 -17   7   8     2921.46     2798.30    386.37 o 
 -15   7   8     1909.72     2535.10    543.59 o 
 -13   7   8     1415.68     1527.80    392.34 o 
 -11   7   8    12449.23    11125.41   1098.57 o 
  -9   7   8      341.49      352.68    216.31 o 
  -7   7   8     8198.28     7952.54    724.66 o 
  -5   7   8      211.51      126.19    104.60 o 
  -3   7   8     1864.80     1681.09    247.64 o 
  -1   7   8     6305.41     6437.95    638.33 o 
   1   7   8      103.46       75.81     93.78 o 
   3   7   8      897.73      662.88    320.04 o 
   5   7   8     1140.50     1660.97   1047.47 o 
   7   7   8     1456.78     2001.44    429.44 o 
   9   7   8      129.87      160.97    151.43 o 
  11   7   8      347.17      447.13    303.99 o 
  13   7   8     2378.92     2564.58    456.84 o 
  15   7   8     1618.36     1874.99    397.48 o 
  17   7   8     1193.89     1032.42    707.06 o 
  19   7   8     1860.21     1834.19   1310.53 o 
 -26   8   8      932.69      875.75    642.97 o 
 -24   8   8     1083.52     1040.32    733.00 o 
 -22   8   8     1132.61     1515.12    760.27 o 
 -20   8   8     3061.41     2360.28   1142.15 o 
 -18   8   8     1398.44     1484.35   1164.37 o 
 -16   8   8       58.39       14.15    132.40 o 
 -14   8   8       45.08       78.44     94.51 o 
 -12   8   8     1682.20     1455.97    368.19 o 
 -10   8   8      797.94      695.13    425.61 o 
  -8   8   8     3199.32     2972.29    444.73 o 
  -6   8   8     1417.19     1594.27    347.42 o 
  -4   8   8      165.99      180.90    182.48 o 
  -2   8   8     1391.59     1530.95    289.85 o 
   0   8   8     2298.57     2345.30    273.13 o 
   2   8   8      950.40      827.18    411.80 o 
   4   8   8       24.08       38.15     73.99 o 
   6   8   8       34.76       52.09    101.62 o 
   8   8   8        0.13       59.19    133.93 o 
  10   8   8      150.17      180.17    212.35 o 
  12   8   8      598.81      516.16    395.74 o 
  14   8   8      290.48      203.39    264.30 o 
  16   8   8     1190.17     1074.83    875.61 o 
 -19   9   8     1220.52     1375.78    962.06 o 
 -17   9   8     4516.02     4690.83    858.65 o 
 -15   9   8      584.92      401.40    277.45 o 
 -13   9   8      368.20      261.60    265.33 o 
 -11   9   8       63.38      118.60    155.01 o 
  -9   9   8     1046.55     1076.31    821.90 o 
  -7   9   8       69.79      150.40    253.48 o 
  -5   9   8      271.93      262.52    265.32 o 
  -3   9   8       80.21      164.03    148.43 o 
  -1   9   8     1844.39     1711.19   1146.88 o 
   1   9   8       50.83      116.32    138.82 o 
   3   9   8      400.70      655.39    430.82 o 
   5   9   8       52.27       59.25     97.03 o 
   7   9   8      212.58      342.65    229.22 o 
   9   9   8     1525.29     1118.03    783.14 o 
 -41   1   9        3.70       -1.30    112.85 o 
 -39   1   9      801.48      521.84    374.09 o 
 -37   1   9      545.08      407.96    250.86 o 
 -35   1   9     1250.00     1172.95    724.74 o 
 -33   1   9      369.29      403.01    239.61 o 
 -31   1   9      801.57      231.82    223.77 o 
 -29   1   9        0.51       18.13    114.92 o 
 -27   1   9     6402.02     7112.73    697.52 o 
 -25   1   9      574.53      919.05    271.67 o 
 -23   1   9     5497.81     4998.71    609.53 o 
 -21   1   9     6262.49     6021.83   1265.82 o 
 -19   1   9      328.81      443.06    120.33 o 
 -17   1   9      599.86      512.07    213.45 o 
 -15   1   9     1516.53     1082.25    286.80 o 
 -13   1   9     4624.36     5456.56    173.15 o 
 -11   1   9      913.80      992.70    171.37 o 
  -9   1   9     4410.70     4138.21    162.99 o 
  -7   1   9    34703.04    34681.78   2487.94 o 
  -5   1   9     1976.87     2124.15    126.16 o 
  -3   1   9       19.49       36.34     38.62 o 
   1   1   9       84.14      112.41     84.81 o 
   3   1   9    31664.14    30267.77    915.73 o 
   5   1   9    15136.66    13327.57   1719.13 o 
   7   1   9        1.79       53.49     66.60 o 
   9   1   9     1502.77      851.20    410.19 o 
  11   1   9       84.46       99.03     97.71 o 
  13   1   9     2291.06     2548.15    393.56 o 
  15   1   9     4706.40     4439.36    640.63 o 
  17   1   9     1197.84     1292.85    254.09 o 
  19   1   9     1897.68     1561.16    312.60 o 
  21   1   9      468.13      681.77    491.72 o 
  23   1   9      701.36      698.84    561.04 o 
  25   1   9     5477.55     5307.06    753.37 o 
  27   1   9       79.33       92.00    183.59 o 
  29   1   9      645.56      775.30    792.68 o 
 -40   2   9      129.45      108.79    144.57 o 
 -38   2   9      386.79      209.84    217.71 o 
 -36   2   9      687.49      599.93    406.60 o 
 -34   2   9     4657.58     4988.91    765.41 o 
 -32   2   9     1694.19      587.03    441.61 o 
 -30   2   9     4438.82     3383.48    633.88 o 
 -28   2   9     4770.19     5338.92    681.46 o 
 -26   2   9     5105.58     4745.60    679.69 o 
 -24   2   9     1846.83     1724.34    291.88 o 
 -22   2   9      182.18      255.98    159.45 o 
 -20   2   9       72.73       72.52     71.58 o 
 -18   2   9     9182.32     9000.25    670.34 o 
 -16   2   9     1944.88     1096.10    320.30 o 
 -14   2   9     2473.42     2299.91    197.36 o 
 -12   2   9     6470.51     8432.44    727.13 o 
 -10   2   9    52190.99    44116.62   6377.92 o 
  -8   2   9       73.45      172.86    112.70 o 
  -6   2   9      591.09      703.34    220.37 o 
  -4   2   9    28580.25    28467.01   1071.38 o 
  -2   2   9     9563.84     1883.59   5756.80 o 
   0   2   9     4560.99     3208.14    751.15 o 
   2   2   9      879.32      901.62     82.39 o 
   4   2   9    20702.95    23773.50   1173.08 o 
   6   2   9     2586.61     2209.98    230.47 o 
   8   2   9     4727.52     4021.44    500.52 o 
  10   2   9     4691.34     4858.77    506.23 o 
  12   2   9      850.93      873.04    140.93 o 
  14   2   9     1722.90     1800.34    286.50 o 
  16   2   9       63.87       24.58    133.58 o 
  18   2   9      838.68      911.28    608.04 o 
  20   2   9     1532.93     1531.06   1040.94 o 
  22   2   9    14279.32    14742.44   1949.10 o 
  24   2   9      952.52      812.58    468.23 o 
  26   2   9      286.84      240.36    237.38 o 
  28   2   9      448.81      179.45    256.71 o 
 -39   3   9     7478.20     7364.93   1239.78 o 
 -37   3   9       45.84      117.90    190.42 o 
 -35   3   9        0.91       24.50    161.52 o 
 -33   3   9     2612.20     1924.58    560.46 o 
 -31   3   9       98.39      129.59    180.92 o 
 -29   3   9       69.15       42.48    127.54 o 
 -27   3   9     1423.30     1242.50    323.27 o 
 -25   3   9     1482.70     1924.52    224.82 o 
 -23   3   9      465.99      550.64    129.50 o 
 -21   3   9     7074.71     6775.93    682.95 o 
 -19   3   9     7063.37     7143.95    704.85 o 
 -17   3   9      130.33      261.22    209.68 o 
 -15   3   9      608.63      276.35    349.48 o 
 -13   3   9    62370.02    70025.81   2264.22 o 
 -11   3   9    37402.74    37460.96   1983.81 o 
  -9   3   9      205.56      198.82    113.49 o 
  -7   3   9    22493.56    23226.54   2967.30 o 
  -5   3   9    11260.79     6744.53   1734.76 o 
  -3   3   9     9885.03     9900.48    838.31 o 
  -1   3   9      685.02      324.82    128.91 o 
   1   3   9    21807.95    23462.27   1259.70 o 
   3   3   9      703.13      503.70    168.05 o 
   5   3   9      914.93      892.22    169.32 o 
   7   3   9     1269.15     1533.73    252.63 o 
   9   3   9     1177.63      948.82    245.42 o 
  11   3   9     1648.50     1783.38    329.41 o 
  13   3   9     1259.17     1133.29    365.58 o 
  15   3   9     2822.86     2687.81    585.65 o 
  17   3   9     1275.84     1051.41    737.92 o 
  19   3   9      936.72     1040.66    794.74 o 
  21   3   9     1932.16     1940.16    528.14 o 
  23   3   9     1284.26     1274.38    972.45 o 
  25   3   9       70.28       99.91    214.32 o 
  27   3   9      281.83      419.13    358.47 o 
 -38   4   9      722.88      617.63    721.03 o 
 -36   4   9      323.21      305.89    278.45 o 
 -34   4   9     7388.75     7082.98    965.01 o 
 -32   4   9      385.42      337.46    222.16 o 
 -30   4   9      592.60      617.67    418.41 o 
 -28   4   9        8.95       23.44    161.76 o 
 -26   4   9       52.98       85.38    183.29 o 
 -24   4   9        2.23       93.69    111.96 o 
 -22   4   9     8725.93     9758.66    885.37 o 
 -20   4   9    15096.30    15147.18   1369.58 o 
 -18   4   9     6320.97     6854.86    808.27 o 
 -16   4   9      247.36      162.24     74.13 o 
 -14   4   9      629.41      656.63     72.38 o 
 -12   4   9    18242.04    18666.43    866.42 o 
 -10   4   9     3087.89     3066.33    204.33 o 
  -8   4   9      631.62      222.44    110.75 o 
  -6   4   9     2058.45     2216.50    183.37 o 
  -4   4   9        7.19        5.36     83.48 o 
  -2   4   9     9393.69    10180.57    618.39 o 
   0   4   9     5850.52     6529.56    790.99 o 
   2   4   9    17344.41    17786.07   1213.33 o 
   4   4   9     2989.29     3322.67    450.12 o 
   6   4   9      753.47      953.75    637.55 o 
   8   4   9     1014.50     1085.88    683.76 o 
  10   4   9     3321.78     2591.03    699.96 o 
  12   4   9      220.46      219.88    197.22 o 
  14   4   9     6931.19     7197.10    766.12 o 
  16   4   9     2518.36     2918.28    795.69 o 
  18   4   9      509.37      489.19    357.16 o 
  20   4   9      469.54      423.60    347.26 o 
  22   4   9     3728.26     4075.52    708.35 o 
  24   4   9     3523.08     3448.42    754.07 o 
  26   4   9      242.07      190.60    198.59 o 
 -37   5   9      128.03       57.57    298.78 o 
 -35   5   9      298.94      514.85    666.33 o 
 -33   5   9     1049.87      795.59    568.95 o 
 -31   5   9        2.65       37.00    192.15 o 
 -29   5   9       80.97      134.05    195.74 o 
 -27   5   9      247.99      151.37    149.63 o 
 -25   5   9     1057.11     1235.63    348.51 o 
 -23   5   9     5611.49     5173.36    881.53 o 
 -21   5   9     5816.17     6599.87   1072.25 o 
 -19   5   9     3175.77     3536.23    527.52 o 
 -17   5   9     1088.51      912.53    201.99 o 
 -15   5   9     3665.30     3399.41    389.69 o 
 -13   5   9     3484.51     3943.10    378.61 o 
 -11   5   9    10598.33    10597.48    770.75 o 
  -9   5   9     1309.13     1090.49    110.89 o 
  -7   5   9     6156.23     6872.25    555.46 o 
  -5   5   9       59.00       34.05     65.16 o 
  -3   5   9      941.00      699.54    125.71 o 
  -1   5   9      851.13      657.08    334.69 o 
   1   5   9     1811.15     2290.74    429.74 o 
   3   5   9     1007.90      785.21    529.34 o 
   5   5   9        0.73       47.30     75.53 o 
   7   5   9     1024.54     1195.43    351.58 o 
   9   5   9     3556.45     3415.43    559.22 o 
  11   5   9       41.62      107.87    213.07 o 
  13   5   9      804.36      812.27    608.44 o 
  15   5   9     3929.23     2983.92    638.73 o 
  17   5   9     7985.97     7840.79   1099.60 o 
  19   5   9      144.47       84.56    227.13 o 
  21   5   9       20.77       51.79    201.99 o 
  23   5   9     2566.45     1913.80   1128.99 o 
 -34   6   9       42.30       89.13    254.07 o 
 -32   6   9      208.73      136.43    346.95 o 
 -30   6   9        1.95       16.70    258.04 o 
 -28   6   9     3432.65     3562.47    518.13 o 
 -26   6   9      467.00      539.64    374.22 o 
 -24   6   9     1933.03     1832.31    429.52 o 
 -22   6   9      182.96      208.39    213.06 o 
 -20   6   9    11649.09    12656.05   1413.25 o 
 -18   6   9      491.20      684.85    401.12 o 
 -16   6   9     2217.35     2398.72    456.65 o 
 -14   6   9      607.71      448.90    217.71 o 
 -12   6   9     4390.07     4967.04    560.65 o 
 -10   6   9     2465.59     1960.42    223.76 o 
  -8   6   9      657.01      403.85    217.19 o 
  -6   6   9      497.69      423.80    191.62 o 
  -4   6   9       20.30       88.40     84.52 o 
  -2   6   9      873.63      739.11    162.30 o 
   0   6   9     6917.25     6818.93   1632.64 o 
   2   6   9     7467.66     7475.89    632.83 o 
   4   6   9      985.18     1032.09    554.44 o 
   6   6   9        3.09       72.65    195.94 o 
   8   6   9     2857.09     3158.75    859.40 o 
  10   6   9       50.14       17.71    195.06 o 
  12   6   9        3.94      104.20    184.02 o 
  14   6   9       36.47      124.81    174.63 o 
  16   6   9      203.82      352.11    361.37 o 
  18   6   9      102.77       93.47    280.41 o 
  20   6   9       27.54       10.34    279.74 o 
  22   6   9        0.41       62.58    214.55 o 
 -31   7   9       22.25       88.53    187.43 o 
 -29   7   9     2076.01     2060.48   1314.90 o 
 -27   7   9     1654.35     2532.63   1741.77 o 
 -25   7   9     1003.72     1225.09    901.31 o 
 -23   7   9       56.44      116.00    178.15 o 
 -21   7   9      149.11       36.77    161.36 o 
 -19   7   9      122.80      160.22    170.15 o 
 -17   7   9     1565.08     2217.33    313.17 o 
 -15   7   9     6113.52     5625.16    548.30 o 
 -13   7   9    11326.04    12139.15   1080.75 o 
 -11   7   9        0.37        9.31    128.49 o 
  -9   7   9     3713.60     3312.41    501.50 o 
  -7   7   9     1688.45     1980.43    453.44 o 
  -5   7   9        4.06       32.02     80.97 o 
  -3   7   9     1292.29     1462.66    241.43 o 
  -1   7   9       14.44       40.70     83.27 o 
   1   7   9      501.85      557.03    283.00 o 
   3   7   9     4872.06     7076.11    758.53 o 
   5   7   9     1751.38     1619.73    695.61 o 
   7   7   9     1892.91     2144.48    467.27 o 
   9   7   9       21.62       98.30    183.98 o 
  11   7   9       82.16       56.49    123.18 o 
  13   7   9      315.15      574.51    395.77 o 
  15   7   9       31.15       34.16    179.90 o 
  17   7   9     1052.13     1604.84    957.56 o 
  19   7   9      103.29       -6.60    253.63 o 
 -26   8   9     1854.90     2548.38   1040.59 o 
 -24   8   9      788.33      949.56    561.59 o 
 -22   8   9      276.61      157.85    239.16 o 
 -20   8   9      531.39      460.81    328.13 o 
 -18   8   9     1489.22     1326.52    745.08 o 
 -16   8   9     1558.86     1478.07    693.57 o 
 -14   8   9     1061.76     1448.26    866.88 o 
 -12   8   9      676.59      631.35    328.83 o 
 -10   8   9      170.68      153.16    174.88 o 
  -8   8   9      344.11      392.15    318.34 o 
  -6   8   9      101.54      134.77    191.91 o 
  -4   8   9       68.40       30.62    112.50 o 
  -2   8   9     1133.12     1184.29    648.14 o 
   0   8   9      246.22      212.49    146.32 o 
   2   8   9     2308.24     2050.00    269.21 o 
   4   8   9      547.43      384.74    211.22 o 
   6   8   9     1739.60     1370.01    390.90 o 
   8   8   9      640.44      803.32    529.71 o 
  10   8   9       36.53       56.06    158.77 o 
  12   8   9     1007.84     1000.65    887.76 o 
  14   8   9       91.67       85.35    191.14 o 
 -19   9   9     1441.15      956.63    662.25 o 
 -17   9   9     1114.69     1541.74    842.38 o 
 -15   9   9      281.62      217.30    249.36 o 
 -13   9   9     6013.25     5648.72    985.61 o 
 -11   9   9     2139.38     2342.94    575.47 o 
  -9   9   9      852.58      803.37    563.46 o 
  -7   9   9     3188.33     3027.28    575.35 o 
  -5   9   9       84.29       50.63    159.82 o 
  -3   9   9       77.23       31.08    229.98 o 
  -1   9   9      310.18      170.07    245.51 o 
   1   9   9     1081.99      957.15    638.64 o 
   3   9   9      468.26      519.44    417.79 o 
   5   9   9     2366.13     2145.09    784.77 o 
   7   9   9      784.62      427.41    330.15 o 
 -42   0  10      914.05     1017.72   1818.92 o 
 -40   0  10      856.56      422.36    389.28 o 
 -38   0  10    16081.60    16295.18   1164.16 o 
 -36   0  10    11330.14    12763.24   2051.70 o 
 -34   0  10     5926.74     4802.11   1168.73 o 
 -32   0  10    12185.68     7435.28   4864.36 o 
 -28   0  10    14049.42    15320.60   1570.21 o 
 -26   0  10     8711.39     9152.86   1050.25 o 
 -24   0  10      228.44      169.62    159.79 o 
 -22   0  10    18140.02    17591.79   1471.24 o 
 -20   0  10    46043.30    54876.32   2462.40 o 
 -18   0  10    22142.39    26304.99   1265.41 o 
 -16   0  10     6144.62     6532.12    654.78 o 
 -14   0  10        3.34       15.16     48.74 o 
 -12   0  10    22516.69    26794.25   2754.68 o 
 -10   0  10    40583.80    34907.11   1254.05 o 
  -8   0  10    92041.69    65271.30  20309.01 o 
  -6   0  10    15679.48    16254.99   3035.77 o 
  -4   0  10     2397.22     2102.05    158.58 o 
  -2   0  10     8141.39     8411.22    700.30 o 
   0   0  10    23064.49    22314.36   1771.96 o 
   2   0  10     3089.72     3032.59    238.23 o 
   4   0  10    40503.14    28549.44  11675.76 o 
   6   0  10    32613.26    32903.68   1556.22 o 
   8   0  10     6429.83     7443.31   1040.48 o 
  10   0  10    13751.62    14463.20   1221.33 o 
  12   0  10     6752.42     7024.84    952.55 o 
  14   0  10      116.39      150.12    195.29 o 
  16   0  10     5755.47     5532.29    977.22 o 
  18   0  10     4766.34     5557.15   1151.02 o 
  20   0  10     6448.60     4831.54   3305.21 o 
  22   0  10     1100.52     1507.52   2231.83 o 
  24   0  10     2304.97     1862.93    560.79 o 
  26   0  10     4942.13     4616.05   1409.52 o 
  28   0  10      480.84      364.21    404.70 o 
 -41   1  10      408.68      147.36    237.21 o 
 -39   1  10     1399.08     1753.21    525.15 o 
 -37   1  10      143.39       74.11    116.74 o 
 -35   1  10      301.09      269.39    234.84 o 
 -33   1  10     2810.51     2638.56    622.85 o 
 -31   1  10      167.52      230.10    212.00 o 
 -29   1  10      195.90      258.46    206.54 o 
 -27   1  10     1643.65     1613.63    183.27 o 
 -25   1  10        9.83       50.33     75.09 o 
 -23   1  10     8067.09     6076.93    761.97 o 
 -21   1  10      867.76      711.27    158.59 o 
 -19   1  10      121.66       50.93     58.32 o 
 -17   1  10    16357.77    15937.01    914.10 o 
 -15   1  10    13676.02    15105.62    904.30 o 
 -13   1  10     7322.05     1540.00   3199.39 o 
 -11   1  10     6931.02     7076.23    317.82 o 
  -9   1  10    25103.77    24676.34   1247.82 o 
  -7   1  10     9685.61    10036.05    729.11 o 
  -5   1  10    10307.71    12192.98    859.67 o 
  -3   1  10      764.46      925.19     89.43 o 
  -1   1  10    23448.07    24694.51    630.26 o 
   1   1  10     4552.20     4980.82    238.22 o 
   3   1  10    14329.36    13179.60    895.59 o 
   5   1  10    12380.83    12360.60   1295.12 o 
   7   1  10     4502.57     2092.13   1436.08 o 
  11   1  10     2293.97     1649.25    569.90 o 
  13   1  10    12951.30     5888.78   2944.78 o 
  15   1  10     3073.52     1768.32    528.92 o 
  17   1  10      474.42      520.42    322.21 o 
  19   1  10      845.71      658.57    494.59 o 
  21   1  10      771.30      940.20    683.31 o 
  23   1  10       33.49       69.57    143.50 o 
  25   1  10        6.73       70.61    139.25 o 
  27   1  10     3707.70     2992.24    975.20 o 
 -40   2  10      101.68       42.21    180.53 o 
 -38   2  10       55.36      122.43    190.41 o 
 -36   2  10        0.71       81.92    185.50 o 
 -34   2  10      684.76      670.86    585.77 o 
 -32   2  10      523.78      725.89    534.16 o 
 -30   2  10      133.25       51.84     64.06 o 
 -28   2  10     5115.20     5506.31    685.19 o 
 -26   2  10       29.57       37.44    107.41 o 
 -24   2  10       74.03       63.69    121.32 o 
 -22   2  10    15926.56     9506.23   3701.39 o 
 -20   2  10    14749.36    13254.39   2473.80 o 
 -18   2  10     1141.85      750.21    118.05 o 
 -16   2  10     5361.21     5272.82    155.02 o 
 -14   2  10    23829.88    25894.26   1197.00 o 
 -12   2  10     2263.09     2470.11    177.91 o 
 -10   2  10      318.81      319.10    194.74 o 
  -8   2  10    15691.36    18166.61   1020.69 o 
  -4   2  10      412.24      499.79     91.92 o 
  -2   2  10     1100.05     1360.94    112.78 o 
   0   2  10    13839.31    13138.27   1560.55 o 
   2   2  10      248.74      215.02     64.94 o 
   4   2  10     6444.88     6785.45    258.89 o 
   6   2  10    18230.48    17021.09   2531.67 o 
   8   2  10     2691.46     2616.54    229.83 o 
  10   2  10    14461.79    16437.79   1246.10 o 
  12   2  10     8066.46     7841.72    756.43 o 
  14   2  10     4316.59     4705.71    782.61 o 
  16   2  10     3143.38     3091.64    676.19 o 
  18   2  10     1633.37      705.88    996.74 o 
  20   2  10     3191.71     2781.55    472.65 o 
  22   2  10     8318.04     8962.15   1244.21 o 
  24   2  10     8727.78     9062.78   1374.82 o 
  26   2  10     3317.47     2403.91    799.32 o 
  28   2  10        7.59       40.40    180.62 o 
 -39   3  10      369.36      337.25    341.49 o 
 -37   3  10      835.14      405.99    270.76 o 
 -35   3  10      770.82      667.45    496.47 o 
 -33   3  10     3226.60     3408.98    566.69 o 
 -31   3  10      449.89      563.92    421.35 o 
 -29   3  10    13508.72    15960.16   1725.07 o 
 -27   3  10     2439.49     2163.36    682.57 o 
 -25   3  10     6331.47     7502.64    840.08 o 
 -23   3  10     4689.78     5071.25    716.91 o 
 -21   3  10      799.84      562.10    237.13 o 
 -19   3  10      627.00      392.59    280.24 o 
 -17   3  10      722.89      653.93    283.78 o 
 -15   3  10       74.14       21.77     90.06 o 
 -13   3  10      202.76      171.70    114.03 o 
  -9   3  10     8409.74     6661.20   1693.26 o 
  -7   3  10     9950.64     5775.63   1903.70 o 
  -5   3  10     2713.29     1951.72    473.64 o 
  -3   3  10     6979.99     7093.17    277.76 o 
  -1   3  10     5269.81     5499.68    273.69 o 
   1   3  10     4406.93     2224.47   1381.40 o 
   3   3  10     1287.69     1133.76    188.22 o 
   5   3  10     1669.66     1929.11    240.07 o 
   7   3  10      633.46      348.39    176.16 o 
   9   3  10      569.67      792.26    514.75 o 
  11   3  10     2580.28     2767.74    398.68 o 
  13   3  10     2238.95     2349.91    582.97 o 
  15   3  10     2114.11     1682.70    388.39 o 
  17   3  10     2298.54     2306.17    467.90 o 
  19   3  10      272.04      222.46    244.28 o 
  21   3  10     1012.88      863.08    630.01 o 
  23   3  10      980.71      286.85    273.65 o 
  25   3  10     2788.53     2436.83    541.17 o 
  27   3  10      854.27      604.35    486.85 o 
 -38   4  10      774.15     1146.31    906.31 o 
 -36   4  10     6609.37     6484.14   1044.49 o 
 -34   4  10       36.49       71.57    109.99 o 
 -32   4  10      646.92      874.97    611.36 o 
 -30   4  10    10373.28     8614.55   1217.45 o 
 -28   4  10      205.81      516.05    328.52 o 
 -26   4  10     4938.50     6212.85    891.07 o 
 -24   4  10     3502.07     3395.32    463.68 o 
 -22   4  10     3100.52     3853.95    677.93 o 
 -20   4  10     4004.04     4157.63    597.54 o 
 -18   4  10     1129.19     1670.11    527.59 o 
 -16   4  10       11.54        7.59     52.76 o 
 -14   4  10      388.44      382.77    161.43 o 
 -12   4  10      435.75      171.67     71.25 o 
 -10   4  10      174.14       81.04     49.01 o 
  -8   4  10       68.69      189.96    124.48 o 
  -6   4  10     3120.02     3130.43    182.76 o 
  -4   4  10    14381.46    16437.62    953.90 o 
  -2   4  10       69.54       68.96     69.65 o 
   0   4  10      314.28      263.83     57.08 o 
   2   4  10      448.50      435.21    356.31 o 
   4   4  10        0.60       14.47    146.80 o 
   6   4  10     2920.06     2973.26    502.86 o 
   8   4  10     3435.95     3970.97    690.23 o 
  10   4  10       52.63      140.95    125.93 o 
  12   4  10      788.91      834.43    497.79 o 
  14   4  10       19.20       28.34    135.02 o 
  16   4  10      234.60      145.09    237.28 o 
  18   4  10       47.95       39.21    146.83 o 
  20   4  10      888.55     1108.04    755.52 o 
  22   4  10      516.60      342.58    263.81 o 
  24   4  10      587.14      646.63    412.71 o 
 -37   5  10       50.82      120.86    223.53 o 
 -35   5  10     2260.45     1861.69   1691.14 o 
 -33   5  10       82.19       41.05    175.91 o 
 -31   5  10     2822.75     2740.01    538.81 o 
 -29   5  10      238.81      428.09    370.83 o 
 -27   5  10       80.47       69.77    168.52 o 
 -25   5  10     1837.42     2435.73    955.49 o 
 -23   5  10     3058.20     3619.89    656.93 o 
 -21   5  10     1854.59     1678.27    388.87 o 
 -19   5  10     2017.13     2053.25    335.49 o 
 -17   5  10     3613.95     3900.23    514.59 o 
 -15   5  10     3004.68     2576.35    306.19 o 
 -13   5  10      804.15      685.78    157.25 o 
 -11   5  10      312.17      231.74    139.11 o 
  -9   5  10     1199.05     1411.29    114.66 o 
  -7   5  10       92.72       20.70     39.19 o 
  -5   5  10     5720.21     6346.11    418.46 o 
  -3   5  10      663.20      278.29    164.19 o 
  -1   5  10     2203.27     2765.57    503.03 o 
   1   5  10     1705.71     1882.02    262.76 o 
   3   5  10     1752.57     1768.37    305.75 o 
   5   5  10      107.91      137.15    143.05 o 
   7   5  10     1610.43     1627.94    320.65 o 
   9   5  10      130.53      279.84    233.86 o 
  11   5  10      327.43      256.82    287.26 o 
  13   5  10     1045.90      803.70    570.66 o 
  15   5  10      433.68      389.36    332.36 o 
  17   5  10      270.39      236.34    265.00 o 
  19   5  10        7.87        8.28    209.67 o 
  21   5  10     1183.96      848.24    678.01 o 
  23   5  10      251.22      244.78    228.29 o 
 -34   6  10      171.88       52.56    330.59 o 
 -32   6  10      133.09      194.81    226.88 o 
 -30   6  10      324.65      561.16    455.55 o 
 -28   6  10       83.20       41.31    118.81 o 
 -26   6  10     3032.01     2852.31    438.81 o 
 -24   6  10      431.95      247.54    276.13 o 
 -22   6  10     4828.12     3956.79   1071.85 o 
 -20   6  10     1124.15     1238.01    634.95 o 
 -18   6  10     2370.88     1971.97    466.39 o 
 -16   6  10      503.47      452.71    224.57 o 
 -14   6  10       19.11       45.35    106.06 o 
 -12   6  10     1811.26     1262.96    377.38 o 
 -10   6  10      896.38      733.00    188.20 o 
  -8   6  10      442.96      577.59    119.56 o 
  -6   6  10      217.30      284.26    166.02 o 
  -4   6  10     2722.88     2347.58    440.48 o 
  -2   6  10      709.56      575.78    377.97 o 
   0   6  10     7464.01     8637.02    832.84 o 
   2   6  10      288.38      291.03    203.99 o 
   4   6  10    14870.06    16728.17   1810.32 o 
   6   6  10      638.99      441.58    352.68 o 
   8   6  10      779.50      953.53    588.74 o 
  10   6  10     2609.34     2833.05    475.93 o 
  12   6  10      884.32      961.98    651.98 o 
  14   6  10      262.48      182.45    197.96 o 
  16   6  10      597.39      415.50    343.37 o 
  18   6  10       26.72       74.81    197.10 o 
  20   6  10       10.92      134.78    275.82 o 
 -31   7  10      578.17      756.46    743.43 o 
 -29   7  10     1551.43     1456.49   1039.91 o 
 -27   7  10       98.86      -56.79    348.06 o 
 -25   7  10      532.68      856.77    665.28 o 
 -23   7  10     3589.61     4218.66    703.21 o 
 -21   7  10     3957.48     4126.97    489.40 o 
 -19   7  10      230.60      275.72    181.20 o 
 -17   7  10      534.82      353.76    237.37 o 
 -15   7  10     1445.50     1268.13    626.80 o 
 -13   7  10     2301.36     2708.24    718.41 o 
 -11   7  10     2967.82     3120.11    730.30 o 
  -9   7  10     1129.49     1199.94    304.93 o 
  -7   7  10       42.47       55.21    121.29 o 
  -5   7  10     2132.86     2052.96    278.89 o 
  -3   7  10        3.08       21.53     87.46 o 
  -1   7  10    11557.65    10135.43    753.67 o 
   1   7  10      336.65      364.47    245.03 o 
   3   7  10      893.16      697.94    439.61 o 
   5   7  10     4720.04     3297.69    754.12 o 
   7   7  10     4061.84     3904.86    496.41 o 
   9   7  10      356.66      596.67    394.81 o 
  11   7  10        0.47       31.73    133.12 o 
  13   7  10      525.47      393.59    377.60 o 
  15   7  10      463.16      348.18    345.69 o 
  17   7  10     1195.37     1317.40   1084.08 o 
 -26   8  10      137.26      179.69    210.66 o 
 -24   8  10      434.78      337.93    284.46 o 
 -22   8  10      143.88      345.73    284.43 o 
 -20   8  10       53.94       82.19    125.37 o 
 -18   8  10     1475.15     1034.53    616.36 o 
 -16   8  10     1786.46     1836.17    440.54 o 
 -14   8  10     7370.10     6988.38    846.77 o 
 -12   8  10     1537.42     1523.55    489.11 o 
 -10   8  10      622.97      564.55    413.67 o 
  -8   8  10      700.59      625.69    379.32 o 
  -6   8  10     6266.06     6004.09    888.07 o 
  -4   8  10      132.74      155.13    264.20 o 
  -2   8  10      781.20      825.40    632.62 o 
   0   8  10      148.90       53.88    209.72 o 
   2   8  10      726.35      579.85    258.47 o 
   4   8  10     1241.47     1520.00    420.83 o 
   6   8  10     1422.35     1282.55    776.71 o 
   8   8  10      503.59      501.86    389.02 o 
  10   8  10      138.81      140.16    208.13 o 
  12   8  10    10886.28    12633.97   1277.05 o 
 -19   9  10      303.25      296.18    265.57 o 
 -17   9  10     1260.89      827.91    496.34 o 
 -15   9  10     6006.37     4398.76    799.18 o 
 -13   9  10      573.97      269.68    267.45 o 
 -11   9  10     1150.05     1359.37    948.39 o 
  -9   9  10     5387.78     5226.19    889.55 o 
  -7   9  10       66.13      114.11    172.90 o 
  -5   9  10       88.58      137.72    230.18 o 
  -3   9  10       31.26       76.62    170.88 o 
  -1   9  10     1386.24     1165.65    752.85 o 
   1   9  10      928.80      840.84    585.12 o 
   3   9  10      387.37      432.04    415.95 o 
   5   9  10        4.79       63.59    172.95 o 
 -41   1  11      179.24      100.19    174.62 o 
 -39   1  11      667.03      404.24    261.30 o 
 -37   1  11        1.47       77.61    178.10 o 
 -35   1  11     1004.73     1252.44    380.21 o 
 -33   1  11       56.85       26.38     97.57 o 
 -31   1  11        0.06       25.08     88.48 o 
 -29   1  11     5144.73     4598.79    695.10 o 
 -27   1  11     5974.68     6413.92    897.64 o 
 -25   1  11     4842.49     4645.00    532.61 o 
 -23   1  11      450.13      308.78    213.78 o 
 -21   1  11     2709.01     3222.78    234.25 o 
 -19   1  11      418.15      654.10    114.07 o 
 -17   1  11     1592.33     2056.93    359.43 o 
 -15   1  11    10665.86    11342.53    811.73 o 
 -13   1  11      198.30       55.00     36.64 o 
 -11   1  11    36866.44    38004.96   1222.28 o 
  -9   1  11      988.64     1132.34    123.62 o 
  -7   1  11      132.60      106.39     97.21 o 
  -5   1  11     2168.39     2636.00    152.29 o 
  -3   1  11    23779.08    24572.20    786.92 o 
  -1   1  11      300.54      484.96    163.23 o 
   1   1  11     9447.43     7081.45   1684.88 o 
   3   1  11      520.82      548.81    114.20 o 
   5   1  11     1246.83     1107.45    151.34 o 
   7   1  11      786.65      985.17    131.81 o 
   9   1  11     1942.20     1717.23    246.69 o 
  11   1  11     2309.41     1623.70    569.26 o 
  13   1  11      995.79     1005.39    178.60 o 
  15   1  11     2108.28     1289.82    364.14 o 
  17   1  11     1568.01      991.65    319.32 o 
  19   1  11      207.05      279.27    291.10 o 
  21   1  11     3981.92     4012.35    444.47 o 
  23   1  11     3977.29     4585.41    766.97 o 
  25   1  11      617.02      520.33    464.98 o 
  27   1  11      171.39      333.78    465.22 o 
 -42   2  11      277.43      165.59    226.11 o 
 -40   2  11      433.48      396.60    417.99 o 
 -38   2  11      110.89       50.69    152.74 o 
 -36   2  11      523.37      392.19    248.81 o 
 -34   2  11      650.76      482.10    396.49 o 
 -32   2  11       10.81        9.78    259.42 o 
 -30   2  11      886.93      853.83    562.09 o 
 -28   2  11     2598.29     2094.63    446.17 o 
 -26   2  11      526.78      665.78    157.52 o 
 -24   2  11     7761.99     8582.29    828.40 o 
 -22   2  11     6335.15     6893.90    691.57 o 
 -20   2  11     1280.01     1106.80    113.26 o 
 -18   2  11      387.66      303.88    123.83 o 
 -16   2  11    11882.38    13456.50    990.82 o 
 -14   2  11     7658.86     8553.41    640.68 o 
 -12   2  11    12446.61    15970.85    923.09 o 
 -10   2  11       27.67       31.38     76.39 o 
  -8   2  11     7545.28     8629.36    714.78 o 
  -6   2  11     7213.55     7745.43    628.48 o 
  -4   2  11     4981.23     3928.26    484.79 o 
  -2   2  11     1627.66     1197.48    493.65 o 
   0   2  11    11767.74    12976.79    771.37 o 
   2   2  11     6277.38     5958.92    381.47 o 
   4   2  11     3768.96     3008.29    826.75 o 
   6   2  11       34.48       -3.52    170.66 o 
   8   2  11     1510.91     1147.22    221.88 o 
  10   2  11      498.25      480.60    333.00 o 
  12   2  11      722.04     1110.98    338.49 o 
  14   2  11     7264.76     7392.77    630.16 o 
  16   2  11     3116.56     3165.04    709.14 o 
  18   2  11     2161.70     1974.89    418.25 o 
  20   2  11     4774.65     5159.64    791.80 o 
  22   2  11      111.85      112.40    219.16 o 
  24   2  11      808.09      812.21    691.10 o 
  26   2  11       47.82      122.76    245.83 o 
 -41   3  11     3948.37     2600.56   1011.71 o 
 -39   3  11     1180.40     1219.02    875.80 o 
 -37   3  11     1127.59      941.73    675.87 o 
 -35   3  11     5393.23     3985.28    651.88 o 
 -33   3  11     1549.37     1208.09    764.67 o 
 -31   3  11      162.66      305.04    244.32 o 
 -29   3  11     6261.26     3967.83   1648.06 o 
 -27   3  11    11990.52    12948.47   1174.84 o 
 -25   3  11       45.02      122.50    150.42 o 
 -23   3  11     3207.30     2572.80    445.26 o 
 -21   3  11     7273.02     8102.36    797.45 o 
 -19   3  11    10299.23     9984.60    585.26 o 
 -17   3  11     2394.05     1818.72    254.43 o 
 -15   3  11      966.94      959.85    161.49 o 
 -13   3  11     3246.27     2773.64    559.89 o 
 -11   3  11       48.28       31.58     34.89 o 
  -9   3  11     3010.21     3009.99    119.20 o 
  -7   3  11     9207.12     8539.81    653.27 o 
  -5   3  11     1987.54     1783.52    124.34 o 
  -3   3  11     3640.71     3744.95    237.40 o 
  -1   3  11     6080.74     5596.07    658.21 o 
   1   3  11      462.14      558.88    455.79 o 
   3   3  11     5161.31     5872.08    704.44 o 
   5   3  11     3629.28     3645.94    454.68 o 
   7   3  11    10703.87    10970.51    880.21 o 
   9   3  11       10.35       14.55    110.76 o 
  11   3  11     5308.58     4483.45    685.61 o 
  13   3  11     1800.55     1905.00    566.10 o 
  15   3  11        6.85       43.74    100.22 o 
  17   3  11     1855.88     1922.65    353.18 o 
  19   3  11     1154.81     1437.16   1080.22 o 
  21   3  11     3712.96     3405.33    500.69 o 
  23   3  11      505.34      510.76    426.87 o 
  25   3  11     1090.82      598.67    407.64 o 
 -38   4  11      198.99      220.22    299.65 o 
 -36   4  11     1127.44     1358.23    821.12 o 
 -34   4  11      109.24      126.87    158.43 o 
 -32   4  11     1471.25     1629.80    440.05 o 
 -30   4  11       37.71       35.00    167.82 o 
 -28   4  11    33218.68    38789.67   1711.57 o 
 -26   4  11       27.61       37.48    195.16 o 
 -24   4  11     3531.58     3098.32    624.25 o 
 -22   4  11     1777.58     1793.35    328.88 o 
 -20   4  11     6846.77     6702.67   1090.10 o 
 -18   4  11     2810.34     3070.23    409.79 o 
 -16   4  11     3416.73     3496.39    444.19 o 
 -14   4  11    16247.87    16355.19    876.02 o 
 -12   4  11     4528.06     5155.54    478.87 o 
 -10   4  11     1310.72     1312.26    123.97 o 
  -8   4  11        4.05       48.64     44.25 o 
  -6   4  11    10637.87     8066.46   2489.59 o 
  -4   4  11     1329.06      881.89    172.39 o 
  -2   4  11     4128.12     2316.02    860.07 o 
   0   4  11       28.84       77.17    128.24 o 
   2   4  11     1662.60     1828.03    372.62 o 
   4   4  11      755.33      516.00    396.65 o 
   6   4  11       22.55       86.43    111.06 o 
   8   4  11      137.07      136.78    253.67 o 
  10   4  11     4024.55     4303.83    582.22 o 
  12   4  11     3226.97     3197.22    592.91 o 
  14   4  11     2793.76     1378.88   1029.54 o 
  16   4  11     2282.99     1831.05    372.57 o 
  18   4  11     1036.33      877.89    587.53 o 
  20   4  11        1.71       20.37    216.60 o 
  22   4  11     2838.97     2938.04    742.70 o 
  24   4  11      660.53      480.81    393.47 o 
 -37   5  11     1746.70     2145.16   1647.25 o 
 -35   5  11      310.09      267.28    235.94 o 
 -33   5  11       50.12      219.62    249.39 o 
 -31   5  11     1621.52     1535.59    413.46 o 
 -29   5  11     1085.58     1035.40    605.93 o 
 -27   5  11     2722.04     3480.71    538.55 o 
 -25   5  11      324.22      480.83    318.06 o 
 -23   5  11     3678.26     4094.98    791.38 o 
 -21   5  11     4625.71     4920.62    734.84 o 
 -19   5  11     6911.05     7407.37    806.90 o 
 -17   5  11     9832.75     9351.86    796.32 o 
 -15   5  11      502.16      524.52    319.54 o 
 -13   5  11     5209.29     2921.00    975.42 o 
 -11   5  11    21663.22    16292.36   3201.10 o 
  -9   5  11      733.24      628.13     98.61 o 
  -7   5  11    10931.01    10587.68   1246.71 o 
  -5   5  11     5614.11     5640.76    590.98 o 
  -3   5  11       55.54      187.85    211.67 o 
  -1   5  11     4732.63     3594.94   1034.59 o 
   1   5  11     9336.12    12584.91   1109.32 o 
   3   5  11    29029.04    34981.91   1508.29 o 
   5   5  11     7582.86     9086.03    880.29 o 
   7   5  11     6681.15     8011.13    943.99 o 
   9   5  11      172.36      156.26    187.12 o 
  11   5  11      986.36     1183.73    829.74 o 
  13   5  11     8109.02     9859.07   1379.68 o 
  15   5  11     1576.24     2267.09    616.41 o 
  17   5  11        3.85       36.28    157.83 o 
  19   5  11      723.00      674.00    711.76 o 
  21   5  11      992.48     1133.20    839.14 o 
 -34   6  11      998.46      804.24    869.04 o 
 -32   6  11        8.80       93.24    251.62 o 
 -30   6  11     5198.20     4105.79    740.18 o 
 -28   6  11      205.09      523.57    356.97 o 
 -26   6  11      301.07      310.56    245.44 o 
 -24   6  11      103.11      280.75    234.19 o 
 -22   6  11     2782.21     3075.12    877.96 o 
 -20   6  11     1232.79     1543.70    655.81 o 
 -18   6  11     2086.41     2542.92    702.10 o 
 -16   6  11        1.13       20.32    110.14 o 
 -14   6  11      827.22      621.51    369.76 o 
 -12   6  11       22.30        0.72    102.22 o 
 -10   6  11     2034.89     1803.35    367.72 o 
  -8   6  11     1408.65     1490.59    232.63 o 
  -6   6  11     3410.39     3061.57    298.34 o 
  -4   6  11      889.24      878.35    211.66 o 
  -2   6  11     3695.78     2829.02    772.71 o 
   0   6  11     1429.18     1468.55    982.35 o 
   2   6  11     1368.97     1396.92    287.19 o 
   4   6  11      159.05      423.38    322.75 o 
   6   6  11     1083.38      910.52    490.11 o 
   8   6  11      317.28      443.95    361.66 o 
  10   6  11      484.71      551.68    394.09 o 
  12   6  11       10.50      110.42    195.25 o 
  14   6  11       91.97       81.95    176.86 o 
  16   6  11      528.88      532.65    388.94 o 
  18   6  11      262.20      343.22    386.15 o 
 -31   7  11      706.52      817.48    708.47 o 
 -29   7  11      448.39      415.01    438.87 o 
 -27   7  11      283.87      202.77    241.69 o 
 -25   7  11       65.04      152.88    212.89 o 
 -23   7  11      821.29      656.30    390.36 o 
 -21   7  11      423.14      637.11    286.98 o 
 -19   7  11      569.60      491.83    235.67 o 
 -17   7  11       25.53       25.81     91.68 o 
 -15   7  11      161.84      160.91    141.56 o 
 -13   7  11      938.97     1117.13    669.96 o 
 -11   7  11     3464.23     3771.86    868.42 o 
  -9   7  11      495.11      407.22    277.29 o 
  -7   7  11       71.16      100.05    174.09 o 
  -5   7  11       73.69      125.35    172.59 o 
  -3   7  11      236.46      269.22    240.46 o 
  -1   7  11     8568.00     8925.57    684.25 o 
   1   7  11     5804.63     4245.16   1062.75 o 
   3   7  11     1706.89     1328.65    308.00 o 
   5   7  11       16.22       67.15    194.44 o 
   7   7  11      314.58      156.29    222.89 o 
   9   7  11       51.82      161.49    229.16 o 
  11   7  11      151.45      190.90    202.84 o 
  13   7  11     3230.95     3222.50    657.36 o 
  15   7  11     2309.84     1973.85   1398.39 o 
 -26   8  11      248.17      217.29    225.76 o 
 -24   8  11     2031.32     2105.43    587.89 o 
 -22   8  11     1858.11     1297.06    740.00 o 
 -20   8  11       11.04       22.14    177.03 o 
 -18   8  11     1575.90     1278.02    500.69 o 
 -16   8  11       12.68       25.10    163.13 o 
 -14   8  11      812.21      742.97    439.64 o 
 -12   8  11     2005.41     1318.58    774.64 o 
 -10   8  11      719.08      924.31    596.78 o 
  -8   8  11        1.03        2.42    212.98 o 
  -6   8  11     5509.95     5573.58    785.54 o 
  -4   8  11      248.20      197.98    166.12 o 
  -2   8  11       18.74       58.67    183.50 o 
   0   8  11     1760.82     1188.11    802.14 o 
   2   8  11     3540.10     3160.22    476.83 o 
   4   8  11      908.10      510.74    361.46 o 
   6   8  11      109.66       71.87    182.40 o 
   8   8  11      547.27      480.05    345.96 o 
  10   8  11      951.87     1442.82    970.96 o 
 -19   9  11      746.24      488.16    375.05 o 
 -17   9  11      181.12      274.80    265.90 o 
 -15   9  11        0.37       35.51    236.21 o 
 -13   9  11     2929.01     3677.90    823.00 o 
 -11   9  11     3298.77     3251.22    661.45 o 
  -9   9  11     1045.70     1105.68    776.01 o 
  -7   9  11     1189.72     1095.37    656.69 o 
  -5   9  11      224.74      142.14    248.13 o 
  -3   9  11      538.79      329.77    265.04 o 
  -1   9  11      782.95      628.41    482.81 o 
   1   9  11       24.01       36.56    231.46 o 
   3   9  11      422.97      606.49    488.79 o 
 -42   0  12      186.03       48.31    283.04 o 
 -40   0  12       88.32       47.14    140.83 o 
 -38   0  12     8852.69     8253.48   1313.10 o 
 -36   0  12     1335.37     1792.91    340.18 o 
 -34   0  12      263.64      202.12    309.49 o 
 -32   0  12     9879.02    10327.61   1423.04 o 
 -30   0  12      109.37      217.02    182.42 o 
 -28   0  12      559.36      736.17    234.99 o 
 -26   0  12     5253.54     6275.81   1005.31 o 
 -24   0  12    20646.91    21852.74   2286.95 o 
 -22   0  12      138.18      278.56    280.50 o 
 -20   0  12      433.82      678.47    166.03 o 
 -18   0  12     1898.53     1970.20    198.09 o 
 -16   0  12     5065.87     3888.06    355.90 o 
 -14   0  12     1727.47     1602.65    128.89 o 
 -12   0  12     1468.37     1680.33    123.80 o 
 -10   0  12    78003.09    92297.75   4302.89 o 
  -8   0  12     1654.48     1748.12    258.29 o 
  -6   0  12      420.57      446.91     87.35 o 
  -4   0  12     9253.63    11228.14    920.51 o 
  -2   0  12      109.87       95.62    119.16 o 
   0   0  12      640.50      323.76    285.81 o 
   2   0  12     2039.60     1217.24    795.23 o 
   4   0  12     7691.82     8210.54   1136.47 o 
   6   0  12      557.25      831.32    234.86 o 
   8   0  12    10041.47     9154.03   1032.74 o 
  10   0  12      889.51     1071.00    274.85 o 
  12   0  12     3006.77     2700.62    503.21 o 
  14   0  12     3391.74     3094.21    554.95 o 
  16   0  12      599.37      337.47    292.93 o 
  18   0  12     6836.07     6122.78   1551.72 o 
  20   0  12     5171.46     4910.82   1354.55 o 
  22   0  12       94.95      254.68    439.13 o 
  24   0  12      100.76      135.36    227.29 o 
  26   0  12     7446.78     7298.55   2455.80 o 
 -41   1  12        7.56       67.94    142.36 o 
 -39   1  12      290.72      394.89    288.03 o 
 -37   1  12     1713.96     1854.87    349.00 o 
 -35   1  12       51.27       46.02    186.52 o 
 -33   1  12      506.46      283.05    205.32 o 
 -31   1  12    11038.58    11980.40   1139.61 o 
 -29   1  12     6729.93     6804.00    603.73 o 
 -27   1  12      249.01      180.61    151.71 o 
 -25   1  12     1224.15     1415.79    211.28 o 
 -23   1  12       63.32       39.72     64.81 o 
 -21   1  12      169.97      104.33     99.39 o 
 -19   1  12       65.63      132.30    101.68 o 
 -17   1  12    13520.88     4452.09   5572.30 o 
 -15   1  12     7699.51     2258.24    148.46 o 
 -13   1  12     3367.71     3406.85    689.99 o 
 -11   1  12    66051.35    64938.55   3152.34 o 
  -9   1  12      758.70      325.58    282.85 o 
  -7   1  12    24426.70    26171.97    898.49 o 
  -5   1  12     2319.41     2387.39    155.72 o 
  -3   1  12    19944.25    20097.71   2250.17 o 
  -1   1  12    14655.66    17090.17    882.10 o 
   1   1  12     1855.27     1705.48    241.78 o 
   3   1  12    13165.64    11057.05   1711.65 o 
   5   1  12    30667.24    33064.98    994.93 o 
   7   1  12     6746.34     3455.68   1715.31 o 
   9   1  12     2231.48     2304.22    361.68 o 
  11   1  12     2424.19     2041.51    271.73 o 
  13   1  12    11176.68    10764.44    839.94 o 
  15   1  12      101.64       49.27    133.34 o 
  17   1  12      854.20      757.25    579.48 o 
  19   1  12     9436.15     4251.84   1614.02 o 
  21   1  12       16.35       42.20    181.21 o 
  23   1  12      228.33      170.32    322.87 o 
  25   1  12      845.01      667.51    532.01 o 
 -42   2  12      983.88     1011.23    771.59 o 
 -40   2  12     1504.56     1205.28    907.52 o 
 -38   2  12     2629.77     2688.77    404.92 o 
 -36   2  12      236.56      168.08    170.19 o 
 -34   2  12     1258.70      685.22    401.44 o 
 -32   2  12      153.65      133.71    159.90 o 
 -30   2  12     7039.45     5500.78   1150.43 o 
 -28   2  12      187.71      419.19    312.33 o 
 -26   2  12     1815.33     1482.40    319.22 o 
 -24   2  12     1117.74      994.76    146.76 o 
 -22   2  12       37.17       30.46     37.47 o 
 -20   2  12      939.26      474.75    256.38 o 
 -18   2  12     1659.71      606.17    532.36 o 
 -16   2  12     7198.97     6889.95    377.63 o 
 -14   2  12     2294.50     2793.87    186.78 o 
 -12   2  12    12528.80     3022.96   5115.88 o 
 -10   2  12     7561.91     9897.32    728.26 o 
  -8   2  12    40890.51    36306.29   4597.06 o 
  -6   2  12    15155.24    17569.63   1024.15 o 
  -4   2  12    38525.96    40204.79   1981.84 o 
  -2   2  12    17003.08    18386.02   1226.73 o 
   0   2  12     8767.98     9321.96    309.80 o 
   2   2  12     2118.15     1944.67    203.43 o 
   4   2  12     2886.44     2474.98    239.14 o 
   6   2  12     7891.38     7144.10    854.55 o 
   8   2  12      393.93      415.25    251.08 o 
  10   2  12     1895.47     2297.66    384.53 o 
  12   2  12       46.77       54.00    135.10 o 
  14   2  12      304.86      137.94    170.67 o 
  16   2  12     2343.91     2154.00    378.31 o 
  18   2  12     1925.14     2502.01    428.97 o 
  20   2  12      893.45      946.54    665.90 o 
  22   2  12      712.94      710.15    508.40 o 
  24   2  12        4.51      -13.81    251.53 o 
 -41   3  12      719.78      611.06    388.48 o 
 -39   3  12       17.46       58.72    214.05 o 
 -37   3  12     1040.41      718.92    558.33 o 
 -35   3  12     1056.27     1043.81    782.92 o 
 -33   3  12        0.32      -26.47    231.12 o 
 -31   3  12       29.83      102.31    153.01 o 
 -29   3  12      221.20      334.88    219.22 o 
 -27   3  12     1598.14     1620.00    262.25 o 
 -25   3  12      940.91      874.45    537.55 o 
 -23   3  12     5926.17     6057.88    998.87 o 
 -21   3  12      310.17      328.00    243.18 o 
 -19   3  12     3392.36     3545.00    563.61 o 
 -17   3  12     6685.06     6368.50    757.22 o 
 -15   3  12     3398.50     3469.35    391.00 o 
 -13   3  12     1417.35     1387.61    182.97 o 
 -11   3  12       63.34      100.30     99.12 o 
  -9   3  12     2014.99     1761.19    196.76 o 
  -7   3  12     3381.97     3455.64    367.07 o 
  -5   3  12       76.10       28.37     57.59 o 
  -3   3  12      844.37      768.96    156.78 o 
  -1   3  12       11.05        9.06     31.24 o 
   1   3  12        5.38       13.51     26.98 o 
   3   3  12      125.59      138.82    139.62 o 
   5   3  12     5828.93     6244.41    711.59 o 
   7   3  12      246.63      113.08    167.12 o 
   9   3  12      139.53       81.74    109.21 o 
  11   3  12     3560.39     2987.09    938.30 o 
  13   3  12     2437.59     1852.00    580.18 o 
  15   3  12       34.36       54.52    166.17 o 
  17   3  12      226.74      184.39    203.14 o 
  19   3  12      683.12      588.91    520.67 o 
  21   3  12       34.92       67.24    201.79 o 
  23   3  12       10.18       62.38    153.66 o 
 -38   4  12      576.87      571.72    411.53 o 
 -36   4  12       43.49      105.06    187.22 o 
 -34   4  12     2082.20     2027.95    505.23 o 
 -32   4  12     3105.35     2805.03    931.43 o 
 -30   4  12     1320.37     1665.43    359.72 o 
 -28   4  12     1086.93      867.06    519.09 o 
 -26   4  12     9468.13    10252.89   1171.93 o 
 -24   4  12     1806.35     2278.40    588.71 o 
 -22   4  12     8605.07     8784.73   1581.19 o 
 -20   4  12     2409.04     2626.71    423.44 o 
 -18   4  12    10655.26    11023.58    892.70 o 
 -16   4  12     9235.89     9278.31    761.02 o 
 -14   4  12     1130.19     1300.22    211.79 o 
 -12   4  12      623.88      545.60     87.41 o 
 -10   4  12    14092.92    12776.24   1916.65 o 
  -8   4  12    10254.80     8244.79   1693.15 o 
  -6   4  12      830.99      627.73    380.79 o 
  -4   4  12      944.54      596.44    311.23 o 
  -2   4  12    18362.36    20769.94   1797.65 o 
   0   4  12      310.94      487.85    369.75 o 
   2   4  12     5555.30     5223.04   1352.46 o 
   4   4  12       36.63       39.12    133.61 o 
   6   4  12     7784.98     7065.65   2029.31 o 
   8   4  12    13835.49    14825.62   1337.27 o 
  10   4  12     3271.15     3252.31    628.58 o 
  12   4  12     5215.20     5353.46    559.85 o 
  14   4  12     1109.14      830.33    618.89 o 
  16   4  12        0.13       56.65    214.08 o 
  18   4  12      101.72       81.28    156.64 o 
  20   4  12     2490.39     2311.48    527.84 o 
  22   4  12      867.12      792.37    649.84 o 
 -37   5  12       44.61      119.46    287.34 o 
 -35   5  12      208.32      327.99    307.52 o 
 -33   5  12        7.56       96.98    193.63 o 
 -31   5  12        7.12       39.27    149.31 o 
 -29   5  12     2447.17     2370.49    401.01 o 
 -27   5  12     5717.53     5437.59   1000.00 o 
 -25   5  12     4885.37     4736.16    685.90 o 
 -23   5  12     2185.19     2265.55    740.37 o 
 -21   5  12      243.53      229.66    173.92 o 
 -19   5  12     1360.75     1532.03    391.67 o 
 -17   5  12      377.34      257.72    180.83 o 
 -15   5  12      191.51       23.17    140.01 o 
 -13   5  12     1091.96     1217.90    251.98 o 
 -11   5  12     1563.59     1464.15    319.74 o 
  -9   5  12     3473.19     3084.43    371.73 o 
  -7   5  12     9566.52    10134.30    617.87 o 
  -5   5  12     2055.77     2150.67    318.81 o 
  -3   5  12     9584.59    10162.40    903.14 o 
  -1   5  12     2749.09     2066.39    718.48 o 
   1   5  12      186.96      374.03    263.19 o 
   3   5  12     2969.38     3360.15    553.46 o 
   5   5  12     3506.44     3762.43    687.80 o 
   7   5  12      826.47      759.86    587.30 o 
   9   5  12     1205.45     1028.45    868.32 o 
  11   5  12     3016.30     3049.71    565.42 o 
  13   5  12       18.12      -42.13    283.10 o 
  15   5  12        0.83       39.78    166.51 o 
  17   5  12     1925.21     1704.38   1677.38 o 
  19   5  12       26.84       72.87    163.64 o 
  21   5  12      271.05      212.43    248.85 o 
 -34   6  12        6.60       76.21    265.74 o 
 -32   6  12     4744.29     4808.07   1017.11 o 
 -30   6  12       30.52      109.68    216.55 o 
 -28   6  12        2.50       73.21    158.28 o 
 -26   6  12     1519.73     1512.54   1099.42 o 
 -24   6  12     2143.55     2702.09    461.98 o 
 -22   6  12        7.68       47.68    129.84 o 
 -20   6  12      823.74      785.51    387.62 o 
 -18   6  12     7125.10     6884.14    726.87 o 
 -16   6  12     5623.37     6370.16    719.76 o 
 -14   6  12        0.74       20.95    107.09 o 
 -12   6  12       34.19       67.85    120.80 o 
 -10   6  12    10055.43    10548.16    844.04 o 
  -8   6  12     1791.69     1728.87    241.07 o 
  -6   6  12     2563.90     2334.12    446.06 o 
  -4   6  12      736.03      741.09    189.96 o 
  -2   6  12      346.47      454.20    356.29 o 
   0   6  12      165.46      200.56    162.33 o 
   2   6  12      285.12      256.52    266.74 o 
   4   6  12      217.45      249.65    250.43 o 
   6   6  12      322.34      353.56    262.76 o 
   8   6  12     5944.56     5994.91    876.62 o 
  10   6  12      182.69      169.85    284.50 o 
  12   6  12       67.58       32.25    137.61 o 
  14   6  12      278.13      304.73    299.44 o 
  16   6  12     5872.79     7162.05   1239.03 o 
  18   6  12     2776.00     2489.86    737.85 o 
 -31   7  12        2.34      127.31    332.80 o 
 -29   7  12     1975.88     1940.14   1326.86 o 
 -27   7  12     2310.82     2607.45    781.98 o 
 -25   7  12     1528.05     1541.61    397.21 o 
 -23   7  12      434.10      424.08    225.83 o 
 -21   7  12      145.00      112.04    135.49 o 
 -19   7  12     4446.05     4402.30    645.38 o 
 -17   7  12      220.69       70.03    121.83 o 
 -15   7  12       85.58      108.55    131.74 o 
 -13   7  12      752.57      611.01    367.15 o 
 -11   7  12       37.32       60.91    121.69 o 
  -9   7  12       66.65      109.39    133.81 o 
  -7   7  12      314.71      242.74    205.62 o 
  -5   7  12        0.72       46.62    152.69 o 
  -3   7  12     2134.98     1913.31    516.35 o 
  -1   7  12      623.15      498.58    465.59 o 
   1   7  12       52.51      119.25    170.36 o 
   3   7  12      247.31      297.18    310.24 o 
   5   7  12      986.22      747.26    460.08 o 
   7   7  12     1133.17     1204.40    877.49 o 
   9   7  12      642.40      561.12    470.28 o 
  11   7  12       92.02      148.58    183.65 o 
  13   7  12      135.66      206.60    296.41 o 
  15   7  12        4.03       21.34    292.61 o 
 -26   8  12       66.85       95.02    194.66 o 
 -24   8  12      666.52     1125.22    621.35 o 
 -22   8  12     2704.86     1712.49    835.36 o 
 -20   8  12      765.46      777.03    488.94 o 
 -18   8  12      282.13      434.27    279.65 o 
 -16   8  12       53.22       43.03    162.30 o 
 -14   8  12      217.84      243.34    198.78 o 
 -12   8  12      288.08      216.39    228.58 o 
 -10   8  12        1.27       63.41    173.24 o 
  -8   8  12     4188.81     4657.48    689.32 o 
  -6   8  12     2918.05     2952.10    396.59 o 
  -4   8  12     5361.56     5848.68    846.83 o 
  -2   8  12    13045.57    15338.25   2223.75 o 
   0   8  12     1893.66     1923.75   1192.43 o 
   2   8  12     2776.58     3101.19    537.17 o 
   4   8  12     6987.79     5097.59   1177.37 o 
   6   8  12     2609.41     3005.68    614.20 o 
   8   8  12      460.15      593.39    453.51 o 
  10   8  12      447.29      380.01    398.84 o 
 -19   9  12     1087.20      562.20    379.71 o 
 -17   9  12     2232.01     2758.93    974.26 o 
 -15   9  12     2965.01     2795.74    757.06 o 
 -13   9  12      414.73      247.78    246.10 o 
 -11   9  12      191.82      145.52    167.32 o 
  -9   9  12     4993.06     5526.90    986.79 o 
  -7   9  12      536.47      701.49    489.50 o 
  -5   9  12      369.63      396.79    428.27 o 
  -3   9  12      867.13      751.40    508.46 o 
  -1   9  12      165.72      102.88    226.80 o 
   1   9  12      604.99      681.82    547.63 o 
 -43   1  13       17.03       37.61    289.97 o 
 -41   1  13      334.40      336.22    287.63 o 
 -39   1  13      475.76      365.09    261.96 o 
 -37   1  13      785.08      802.54    667.05 o 
 -35   1  13     2051.73     1805.00    320.64 o 
 -33   1  13     5981.03     5630.86    628.97 o 
 -31   1  13      189.09      149.31    185.72 o 
 -29   1  13      658.51      589.06    400.46 o 
 -27   1  13    14618.55    11733.87   1986.33 o 
 -25   1  13    22256.37    20605.82   5143.80 o 
 -23   1  13     1520.55     1405.12    144.18 o 
 -21   1  13      638.25      325.99    286.90 o 
 -19   1  13     1501.61     1537.37    178.74 o 
 -17   1  13     1881.46     2512.78    216.97 o 
 -13   1  13      231.78      120.14     29.25 o 
 -11   1  13    17314.81    19946.21   1512.43 o 
  -9   1  13     6859.27     7500.72    476.14 o 
  -7   1  13    10016.89    11064.62    822.87 o 
  -5   1  13     6136.97     6298.08    233.33 o 
  -3   1  13     5919.02     6577.93    309.38 o 
  -1   1  13      530.24      393.63    111.86 o 
   1   1  13     8966.26     9354.10    647.11 o 
   3   1  13     1972.72     2469.24    250.52 o 
   5   1  13    10511.86     5337.54   2320.01 o 
   7   1  13     1050.90     1089.25    172.86 o 
   9   1  13     3486.53     1801.12    604.78 o 
  11   1  13      275.02      160.11    115.30 o 
  13   1  13     4239.53     4532.63    805.16 o 
  15   1  13     4733.02     3896.98   1040.53 o 
  17   1  13      235.23      275.05    314.56 o 
  19   1  13     1328.41      464.39    308.14 o 
  21   1  13      500.12      358.08    328.71 o 
  23   1  13     7204.98     7081.12   1509.20 o 
  25   1  13      244.56      230.22    366.30 o 
 -42   2  13      457.41      458.76    463.05 o 
 -40   2  13      917.76      640.36    507.12 o 
 -38   2  13      473.22      563.25    365.29 o 
 -36   2  13     1263.33      601.71    435.55 o 
 -34   2  13     3798.24     4153.57    634.11 o 
 -32   2  13     1661.09     1321.77    421.65 o 
 -30   2  13     2842.27     3387.27    662.46 o 
 -28   2  13    13051.89    16026.14   1459.42 o 
 -26   2  13       17.62       44.87    115.52 o 
 -24   2  13     1276.20     1312.94    369.76 o 
 -22   2  13    24772.60    30197.07   2557.48 o 
 -20   2  13     4306.19     2771.68   1097.64 o 
 -18   2  13      103.12      162.00    132.78 o 
 -16   2  13     6628.14     5195.36    899.53 o 
 -14   2  13    15591.88    16846.29    992.86 o 
 -12   2  13     4551.61     4033.96    245.98 o 
  -8   2  13     6695.34     6618.67    290.91 o 
  -6   2  13     3139.05     2652.03    172.17 o 
  -4   2  13      853.72      780.65    123.42 o 
  -2   2  13     4984.72     5434.27    548.33 o 
   0   2  13     6000.91     6546.88    587.73 o 
   2   2  13     2653.46     2991.51    322.95 o 
   4   2  13     2425.96     2545.61    289.50 o 
   6   2  13       21.40       46.92     65.40 o 
   8   2  13      853.14      799.43    625.25 o 
  10   2  13        9.79       15.03    119.23 o 
  12   2  13      102.53      103.95    160.49 o 
  14   2  13       21.51       41.23    163.41 o 
  16   2  13     1301.75      933.85    887.05 o 
  18   2  13     1050.70     1037.13    349.12 o 
  20   2  13       15.10       -8.71    188.47 o 
  22   2  13       50.74       89.63    229.39 o 
  24   2  13       18.40       35.05    216.14 o 
 -41   3  13      751.48      434.01    414.30 o 
 -39   3  13        0.50       66.94    177.16 o 
 -37   3  13      213.92      375.28    222.84 o 
 -35   3  13       83.05      362.18    260.66 o 
 -33   3  13        1.65       27.14    160.58 o 
 -31   3  13     1684.54     1879.75    354.37 o 
 -29   3  13     7822.07     9400.69   1085.65 o 
 -27   3  13     4987.57     5404.31    787.84 o 
 -25   3  13      409.59      530.82    335.69 o 
 -23   3  13     3211.50     3100.73    410.63 o 
 -21   3  13     5650.08     5882.36    786.79 o 
 -19   3  13     4696.35     4070.86    592.96 o 
 -17   3  13     2756.27     2933.65    272.58 o 
 -15   3  13     8268.87     7435.76    745.14 o 
 -13   3  13     1782.14     1544.42    196.62 o 
 -11   3  13     6810.76     7083.90    618.55 o 
  -9   3  13      436.96      292.56    133.06 o 
  -7   3  13    12528.80    13283.32    784.22 o 
  -5   3  13    11698.34    12330.63    738.72 o 
  -3   3  13     1148.57      982.64    120.40 o 
  -1   3  13     1015.17      962.62    120.42 o 
   1   3  13     1077.04     1066.76    224.73 o 
   3   3  13      259.44      197.77    191.17 o 
   5   3  13      682.54      395.50    265.41 o 
   7   3  13        0.12       75.74    107.06 o 
   9   3  13     4584.07     4643.24    632.25 o 
  11   3  13    13062.59    10170.49   1831.61 o 
  13   3  13     2721.12     1270.50    874.86 o 
  15   3  13      271.08      413.46    345.85 o 
  17   3  13    11800.77    11814.63   1515.50 o 
  19   3  13       41.98      140.83    190.09 o 
  21   3  13      174.25      251.64    259.59 o 
  23   3  13      426.43      365.72    340.91 o 
 -38   4  13      163.57       92.37    236.43 o 
 -36   4  13      848.75      813.09    562.89 o 
 -34   4  13      492.03      438.95    283.95 o 
 -32   4  13       32.14      124.26    164.35 o 
 -30   4  13     2197.07     2183.53    420.58 o 
 -28   4  13        2.67       -7.42    156.38 o 
 -26   4  13      521.46      478.11    312.94 o 
 -24   4  13     2400.09     3190.74    751.91 o 
 -22   4  13     3801.10     4232.98    736.53 o 
 -20   4  13     1479.53     1411.72    241.46 o 
 -18   4  13     3976.88     4667.41    683.83 o 
 -16   4  13      443.36      616.88    355.75 o 
 -14   4  13     7257.54     7129.54    693.80 o 
 -12   4  13      602.23      642.81    387.96 o 
 -10   4  13     1157.82     1362.44    194.34 o 
  -8   4  13      574.72      304.24    124.86 o 
  -6   4  13     4831.00     4577.81    614.92 o 
  -4   4  13    15461.81    15898.66   1198.19 o 
  -2   4  13     5412.11     6546.74    596.81 o 
   0   4  13      886.83      695.61    580.32 o 
   2   4  13      925.44     1217.06    297.36 o 
   4   4  13    20964.72    23933.03   1953.54 o 
   6   4  13      149.70      190.78    228.78 o 
   8   4  13     7097.83     7947.17    948.52 o 
  10   4  13     1969.73     2131.38    565.90 o 
  12   4  13     1313.68     1128.26    736.70 o 
  14   4  13       18.09       95.44    175.33 o 
  16   4  13     8594.51     9219.16   1208.27 o 
  18   4  13       49.67       59.90    159.96 o 
  20   4  13       36.03       37.50    166.07 o 
  22   4  13     3697.12     3563.57    960.48 o 
 -37   5  13      329.61      622.56    450.71 o 
 -35   5  13     3313.89     4440.80    943.50 o 
 -33   5  13      339.34      122.03    184.52 o 
 -31   5  13     6788.82     6961.05   1079.78 o 
 -29   5  13      316.69      381.60    299.06 o 
 -27   5  13     9658.84    10843.45   1601.03 o 
 -25   5  13     7253.44     8820.65    906.96 o 
 -23   5  13     1579.34     1720.76    634.58 o 
 -21   5  13     5033.23     5394.05    859.72 o 
 -19   5  13     1578.42     1912.32    537.18 o 
 -17   5  13     3900.25     3516.86    516.31 o 
 -15   5  13     7585.12     7478.65    686.83 o 
 -13   5  13    23507.24    24896.08   1748.62 o 
 -11   5  13     8648.08     6772.63   1332.86 o 
  -9   5  13     8541.36     7654.34    696.47 o 
  -7   5  13     1434.99     1194.53    155.20 o 
  -5   5  13    18004.08    17961.44   1487.49 o 
  -3   5  13      629.34      750.62    228.73 o 
  -1   5  13    15034.64    13732.65   3174.01 o 
   1   5  13     1090.89      641.16    307.19 o 
   3   5  13     6182.88     5862.29    899.20 o 
   5   5  13     1620.51     1807.48    548.79 o 
   7   5  13       90.79      205.23    236.76 o 
   9   5  13     1394.15     1244.88   1023.88 o 
  11   5  13     1280.68     1444.41    468.47 o 
  13   5  13     2653.32     3001.20    433.36 o 
  15   5  13     1780.80     1946.42    435.63 o 
  17   5  13     1328.11     1186.07   1060.96 o 
  19   5  13      873.53      769.91    638.74 o 
 -34   6  13     1224.16      871.99    665.17 o 
 -32   6  13        0.59       46.23    152.06 o 
 -30   6  13      194.90       49.96    153.51 o 
 -28   6  13     1161.90     1726.21    716.96 o 
 -26   6  13      373.36      375.51    258.65 o 
 -24   6  13      437.78      589.47    378.81 o 
 -22   6  13      180.99      374.49    208.72 o 
 -20   6  13      162.62      167.00    150.84 o 
 -18   6  13     1502.19      828.37    420.57 o 
 -16   6  13     3997.71     3783.67    638.22 o 
 -14   6  13      789.12      608.47    214.36 o 
 -12   6  13     1637.47     1423.60    303.26 o 
 -10   6  13        2.52       29.82    132.74 o 
  -8   6  13      628.36      615.32    388.30 o 
  -6   6  13     5579.72     3753.60    937.40 o 
  -4   6  13      641.78      608.50    458.92 o 
  -2   6  13       38.55       52.14    127.59 o 
   0   6  13     1541.19     1390.29    320.39 o 
   2   6  13        1.40       44.84    155.76 o 
   4   6  13       66.19       42.56    139.75 o 
   6   6  13      890.26      994.24    749.15 o 
   8   6  13      196.65      149.95    202.08 o 
  10   6  13     2568.74     3369.29    424.98 o 
  12   6  13     2167.55     2641.78    418.54 o 
  14   6  13       12.75        5.41    193.22 o 
  16   6  13        3.73      -36.88    319.31 o 
 -31   7  13        8.02       19.55    302.90 o 
 -29   7  13       92.57      183.77    265.89 o 
 -27   7  13      350.26      326.79    223.10 o 
 -25   7  13     3561.71     4378.28    722.84 o 
 -23   7  13     2367.16     2396.66    301.24 o 
 -21   7  13     3659.72     3066.70    362.62 o 
 -19   7  13     1037.01     1224.31    392.11 o 
 -17   7  13       56.50       35.05    167.72 o 
 -15   7  13     1379.52      933.21    633.36 o 
 -13   7  13      123.58      148.51    146.06 o 
 -11   7  13      240.83       88.47    165.99 o 
  -9   7  13      381.48      367.16    293.54 o 
  -7   7  13     1222.23     1194.73    709.88 o 
  -5   7  13      287.04       95.00    208.70 o 
  -3   7  13      293.24      362.68    320.73 o 
  -1   7  13        2.81       58.56    123.44 o 
   1   7  13     1442.60     1188.72    954.01 o 
   3   7  13     1013.80      958.12    315.04 o 
   5   7  13      163.87      113.64    195.21 o 
   7   7  13      494.36      263.31    231.95 o 
   9   7  13       66.35       37.40    193.08 o 
  11   7  13       12.84       34.59    203.02 o 
  13   7  13      164.28      104.36    219.73 o 
 -26   8  13      602.78     1140.85    879.45 o 
 -24   8  13        0.10       35.18    157.01 o 
 -22   8  13        3.58       97.92    117.86 o 
 -20   8  13      132.55      202.88    201.03 o 
 -18   8  13       91.39      212.21    175.26 o 
 -16   8  13      477.03      390.16    348.91 o 
 -14   8  13     1031.09     1199.17    888.38 o 
 -12   8  13     1836.32     2045.37    613.02 o 
 -10   8  13      499.22      393.55    251.50 o 
  -8   8  13      280.73      288.65    236.11 o 
  -6   8  13       41.76      170.42    228.24 o 
  -4   8  13      565.62      526.40    349.38 o 
  -2   8  13      861.71      972.77    641.60 o 
   0   8  13      260.71      207.39    198.77 o 
   2   8  13      266.24      216.57    214.57 o 
   4   8  13       16.42       63.53    184.66 o 
   6   8  13      357.83      362.37    286.32 o 
   8   8  13       40.17       56.12    193.16 o 
 -17   9  13     2429.98     1732.71   1451.66 o 
 -15   9  13       51.57       35.31    129.85 o 
 -13   9  13     2461.47     3031.53    831.89 o 
 -11   9  13     5110.63     5087.45   1037.20 o 
  -9   9  13       83.94       18.64    221.48 o 
  -7   9  13       33.94       59.65    161.75 o 
  -5   9  13      986.66      977.95    655.76 o 
  -3   9  13       58.66       57.49    180.33 o 
  -1   9  13      540.83      528.43    390.51 o 
 -42   0  14        7.21       40.88    367.15 o 
 -40   0  14       64.85      217.32    590.92 o 
 -38   0  14     3033.66     3345.99    791.61 o 
 -36   0  14     5297.27     6055.69   1536.07 o 
 -34   0  14     8542.37     7633.20    948.35 o 
 -32   0  14    13003.84    15655.47   2078.00 o 
 -30   0  14     9135.13     9204.75   1061.43 o 
 -28   0  14     5068.76     5173.09   1056.32 o 
 -26   0  14       35.56      103.26    121.88 o 
 -24   0  14      422.50     1082.50    221.67 o 
 -22   0  14      134.41      233.28    209.55 o 
 -20   0  14    21798.27    23357.54   1920.24 o 
 -18   0  14      115.16      128.72     89.04 o 
 -16   0  14    45239.10    46578.39   2342.91 o 
 -14   0  14      655.21      577.73     91.43 o 
 -12   0  14    44715.69    47812.67   2122.69 o 
 -10   0  14    40046.00    46678.90   3540.81 o 
  -8   0  14    14568.33    13302.56   1202.52 o 
  -6   0  14     6843.49     6893.37    274.47 o 
  -4   0  14    31476.04    34448.61   2015.65 o 
  -2   0  14     7249.19     6744.08    934.98 o 
   0   0  14     2519.63     2688.28    378.05 o 
   2   0  14     7973.36     8983.45    682.63 o 
   4   0  14      271.73      124.60    180.73 o 
   6   0  14    24997.47    21956.72   4676.58 o 
   8   0  14     1868.97     1439.27    241.79 o 
  10   0  14     7935.24     6827.47   1449.71 o 
  12   0  14    13228.39    14545.78   2032.43 o 
  14   0  14        4.33       48.84    150.38 o 
  16   0  14     4419.00     4085.96    742.12 o 
  18   0  14    21561.22    23790.66   1803.46 o 
  20   0  14     1872.25     2055.21    727.25 o 
  22   0  14       60.64      223.57    390.42 o 
  24   0  14    18042.21    17582.21   1773.93 o 
 -43   1  14      782.65      520.97    511.53 o 
 -41   1  14       32.24       83.96    196.89 o 
 -39   1  14      290.80      133.64    216.77 o 
 -37   1  14     1108.12      785.39    532.68 o 
 -35   1  14     3218.49     3280.25    497.29 o 
 -33   1  14     1844.42     1782.00    482.14 o 
 -31   1  14     4685.66     1840.74   1899.23 o 
 -29   1  14     3064.04     1896.84    605.99 o 
 -27   1  14     4931.06     6169.67   1014.83 o 
 -25   1  14        0.44       71.66     70.32 o 
 -23   1  14     5654.31     6564.41    667.55 o 
 -21   1  14     7798.37     9228.35    415.29 o 
 -19   1  14        6.54       15.34     50.12 o 
 -17   1  14     2433.78     3182.07    207.82 o 
 -15   1  14      773.47      784.65    144.76 o 
 -13   1  14     9128.07     6351.95   1604.39 o 
 -11   1  14     2298.16     2402.49    188.84 o 
  -9   1  14       23.60       22.55     89.23 o 
  -7   1  14     2049.08     2019.04    199.36 o 
  -5   1  14     4553.87     4890.40    285.05 o 
  -3   1  14     9884.47    10937.05    613.11 o 
  -1   1  14     6120.52     7454.89    681.34 o 
   1   1  14        0.30       30.64     93.65 o 
   3   1  14      356.06      344.85    220.85 o 
   5   1  14      211.01      157.87    161.12 o 
   7   1  14     3001.66     2855.70    361.48 o 
   9   1  14     3064.96     3073.11    506.07 o 
  11   1  14      388.76      621.06    539.26 o 
  13   1  14      476.53      437.78    300.24 o 
  15   1  14     4294.17     4167.07    633.13 o 
  17   1  14      405.95      310.65    270.76 o 
  19   1  14       18.49       67.91    172.22 o 
  21   1  14     1727.01     1487.55   1166.78 o 
  23   1  14      789.30      350.70    388.07 o 
 -42   2  14      129.70      411.85    310.64 o 
 -40   2  14      157.52      309.24    267.26 o 
 -38   2  14      317.80      134.28    189.16 o 
 -36   2  14      204.64      276.49    238.72 o 
 -34   2  14     3844.74     3581.86    639.46 o 
 -32   2  14     4827.40     6328.55    688.65 o 
 -30   2  14     9414.09    10471.96   1191.67 o 
 -28   2  14     5660.44     5723.63    852.86 o 
 -26   2  14     1291.90     1915.96    296.55 o 
 -24   2  14    17276.86    21014.59   1723.41 o 
 -22   2  14      688.32      663.37    433.57 o 
 -20   2  14     1467.98     1418.72    264.19 o 
 -18   2  14    11786.43    10754.92   1031.64 o 
 -16   2  14       91.49       58.00    101.13 o 
 -14   2  14      591.47      227.44    203.11 o 
 -12   2  14     3339.49     3386.64    313.61 o 
 -10   2  14     9321.61    10270.96    673.82 o 
  -8   2  14     9041.14     9784.56    482.52 o 
  -6   2  14     1467.24     1747.17    210.40 o 
  -4   2  14     4773.26     5233.83    527.67 o 
  -2   2  14     2540.02     2893.68    280.45 o 
   0   2  14      540.72      530.05    253.04 o 
   2   2  14     8943.76     8775.54    644.86 o 
   4   2  14     2594.81     2025.90    446.32 o 
   6   2  14     4306.11     3852.69    666.92 o 
   8   2  14     5286.85     4080.81    688.23 o 
  10   2  14     7244.56     7240.29    857.32 o 
  12   2  14     3886.43     2093.36    983.22 o 
  14   2  14        5.44       27.30    136.78 o 
  16   2  14      268.98       71.58    160.46 o 
  18   2  14       81.67      118.90    156.30 o 
  20   2  14      272.54      160.92    195.79 o 
  22   2  14      535.40      393.75    307.78 o 
 -41   3  14      896.71      619.33    484.38 o 
 -39   3  14      822.33      713.34    582.01 o 
 -37   3  14     2505.02     1901.94   1164.74 o 
 -35   3  14      748.55     1035.44    788.41 o 
 -33   3  14      330.96      445.51    323.89 o 
 -31   3  14     1127.62      976.59    587.01 o 
 -29   3  14     1237.03     1607.99    961.77 o 
 -27   3  14      168.17      126.81    189.67 o 
 -25   3  14      432.22      530.24    334.26 o 
 -23   3  14     3106.87     2696.65    519.82 o 
 -21   3  14     6055.74     6382.20    778.77 o 
 -19   3  14      692.46      537.14    334.56 o 
 -17   3  14     2035.88     1965.61    321.13 o 
 -15   3  14      130.53       97.38     88.55 o 
 -13   3  14      200.35      127.24     99.11 o 
 -11   3  14     1433.56     1493.84    162.89 o 
  -9   3  14    10805.97    10414.23   1764.44 o 
  -7   3  14       61.01       84.27     67.23 o 
  -5   3  14     1711.70     1608.68    225.17 o 
  -3   3  14    16846.19    16225.64   1204.51 o 
  -1   3  14       16.89       39.08     64.89 o 
   1   3  14     3475.33     4192.02    576.23 o 
   3   3  14      530.45      425.99    247.14 o 
   5   3  14     7102.74     7276.68    991.10 o 
   7   3  14     1119.42     1362.23    233.33 o 
   9   3  14     7942.58     7515.19    897.22 o 
  11   3  14     3000.48     2854.58    935.64 o 
  13   3  14       14.46       67.29    164.07 o 
  15   3  14     1946.68     1661.41    368.93 o 
  17   3  14      181.50      127.33    197.41 o 
  19   3  14      215.67      157.26    206.30 o 
  21   3  14       29.22       38.98    122.69 o 
 -38   4  14      845.49      452.78    334.98 o 
 -36   4  14     1748.47     1955.66    567.75 o 
 -34   4  14      370.02      209.85    176.96 o 
 -32   4  14      805.55      944.13    666.22 o 
 -30   4  14       50.36      193.57    202.71 o 
 -28   4  14      739.44     1092.92    687.14 o 
 -26   4  14     1843.87     1242.22    767.25 o 
 -24   4  14      139.34      235.17    141.17 o 
 -22   4  14      822.65      927.31    483.60 o 
 -20   4  14      338.21      390.25    243.41 o 
 -18   4  14       77.73       35.86    129.92 o 
 -16   4  14     1104.81      729.05    400.45 o 
 -14   4  14      139.49      155.81    212.10 o 
 -12   4  14      260.71      251.16    214.50 o 
 -10   4  14      347.18      299.25    194.12 o 
  -8   4  14      921.41      751.22    124.33 o 
  -6   4  14        9.52       28.38     87.81 o 
  -4   4  14     2610.10     2870.76    476.20 o 
  -2   4  14      856.65      688.65    235.52 o 
   0   4  14     1076.04     1012.46    666.34 o 
   2   4  14      781.65      728.26    615.04 o 
   4   4  14    11593.17    11678.74   1084.98 o 
   6   4  14     1589.97     1617.57    429.18 o 
   8   4  14     8622.96     8434.30   1812.20 o 
  10   4  14     5996.25     5830.76    761.33 o 
  12   4  14     5411.96     3269.74   1799.34 o 
  14   4  14       25.25       93.55    162.11 o 
  16   4  14       13.60       83.50    152.60 o 
  18   4  14      140.95      212.23    300.17 o 
  20   4  14      445.59      182.33    271.74 o 
 -37   5  14       13.84        4.29    233.00 o 
 -35   5  14     1134.41     1461.86    505.52 o 
 -33   5  14     4974.84     5834.00    937.23 o 
 -31   5  14     3727.10     3067.78    654.28 o 
 -29   5  14       50.47      118.79    165.60 o 
 -27   5  14     7870.57     7228.76   1042.86 o 
 -25   5  14      642.35      687.96    354.81 o 
 -23   5  14     3317.44     2483.62    599.13 o 
 -21   5  14      995.92     1240.81    621.31 o 
 -19   5  14       46.91       44.40     79.74 o 
 -17   5  14       64.76       -0.73    104.69 o 
 -15   5  14     1294.45     1629.07    281.39 o 
 -13   5  14      291.11      181.69    154.53 o 
 -11   5  14     5589.32     6075.60    871.80 o 
  -9   5  14     1079.79      201.02    338.67 o 
  -7   5  14      989.56      851.97    564.64 o 
  -5   5  14    16344.81    15555.72   1346.02 o 
  -3   5  14      388.15      651.17    517.28 o 
  -1   5  14     5634.17     6093.01    891.45 o 
   1   5  14       26.03       48.32    210.34 o 
   3   5  14     5472.10     5881.26    899.35 o 
   5   5  14      399.13      248.64    250.67 o 
   7   5  14      360.88      386.70    279.83 o 
   9   5  14     2530.75     2457.78    471.66 o 
  11   5  14     2863.39     3031.94    450.70 o 
  13   5  14      242.35      216.17    289.37 o 
  15   5  14      167.93      277.89    311.11 o 
  17   5  14     1422.68     1537.50    501.13 o 
 -34   6  14     1436.49     1465.31    967.39 o 
 -32   6  14       32.99       74.76    136.61 o 
 -30   6  14        3.14       70.72    173.45 o 
 -28   6  14      150.02      208.00    186.60 o 
 -26   6  14      311.81      199.83    133.47 o 
 -24   6  14     1113.58      818.92    426.79 o 
 -22   6  14     3055.80     2410.80    364.19 o 
 -20   6  14      141.20       84.22    112.05 o 
 -18   6  14     2843.25     2719.04    716.66 o 
 -16   6  14     2158.97     1847.70    467.93 o 
 -14   6  14     4159.67     3495.57    580.44 o 
 -12   6  14     5620.62     4735.71    713.46 o 
 -10   6  14      776.27      646.99    398.34 o 
  -8   6  14     2351.58     2150.30    622.09 o 
  -6   6  14    16078.43    15235.22   1666.00 o 
  -4   6  14      966.37     1345.88   1116.51 o 
  -2   6  14      732.90      584.98    440.90 o 
   0   6  14      658.18      488.02    460.68 o 
   2   6  14       55.22       74.87    148.58 o 
   4   6  14     3866.49     2408.21    543.74 o 
   6   6  14      266.15      191.90    200.17 o 
   8   6  14     3149.55     3216.56    428.77 o 
  10   6  14     1762.79     1604.93   1008.08 o 
  12   6  14     4191.92     3253.45    990.00 o 
  14   6  14      834.15      921.12    623.53 o 
 -31   7  14     1368.89     2285.98   1124.88 o 
 -29   7  14        3.16       49.57    169.79 o 
 -27   7  14      216.72      348.42    288.78 o 
 -25   7  14     2658.81     2230.23    403.55 o 
 -23   7  14     3601.45     3603.81    533.51 o 
 -21   7  14     1666.84     1157.64    428.95 o 
 -19   7  14      280.36      212.20    146.33 o 
 -17   7  14       81.22      131.06    147.46 o 
 -15   7  14     9744.07     9341.29   1099.76 o 
 -13   7  14     2288.53     2445.25    408.66 o 
 -11   7  14     1712.57     1733.77    370.99 o 
  -9   7  14      731.44      903.17    668.76 o 
  -7   7  14     5948.16     5123.44   1040.66 o 
  -5   7  14     4407.66     4929.11    817.97 o 
  -3   7  14        4.91       54.23    160.51 o 
  -1   7  14      344.10      893.83    636.38 o 
   1   7  14       21.32       56.86    289.94 o 
   3   7  14     8921.43     8470.58   1399.54 o 
   5   7  14      716.72      765.65    512.80 o 
   7   7  14        1.01       64.66    123.74 o 
   9   7  14       99.48      137.15    252.13 o 
  11   7  14     7751.92     9558.36   1330.48 o 
 -26   8  14       12.67       54.86    148.15 o 
 -24   8  14     2934.92     3446.52    888.73 o 
 -22   8  14       21.84      129.91    161.03 o 
 -20   8  14     1438.74     1207.53    548.37 o 
 -18   8  14     6118.09     6780.21   1092.01 o 
 -16   8  14      560.43      473.86    330.44 o 
 -14   8  14      275.37      629.69    552.00 o 
 -12   8  14       52.97       76.64    180.98 o 
 -10   8  14     5665.26     5929.45    965.37 o 
  -8   8  14       21.02      105.99    198.18 o 
  -6   8  14        6.27       20.00    200.19 o 
  -4   8  14      391.32      329.83    336.28 o 
  -2   8  14      758.36      770.46    466.58 o 
   0   8  14      574.02      437.70    342.02 o 
   2   8  14       81.53       46.29    224.74 o 
   4   8  14     2111.43     2128.27   1511.58 o 
   6   8  14       37.07      117.72    224.03 o 
 -15   9  14        0.18       43.79    146.68 o 
 -13   9  14      634.36      263.57    341.00 o 
 -11   9  14     3514.28     3855.63    873.49 o 
  -9   9  14       29.55       72.40    279.88 o 
  -7   9  14      973.91      581.23    464.38 o 
  -5   9  14     1393.80     1369.75   1044.52 o 
 -43   1  15     1112.47     1087.39   1199.30 o 
 -41   1  15     5555.44     6564.83   1418.12 o 
 -39   1  15       90.82       70.20    148.89 o 
 -37   1  15     3097.67     3761.11    581.66 o 
 -35   1  15     9060.08     4162.62   2452.56 o 
 -33   1  15    11646.64    12353.13   1167.84 o 
 -31   1  15     3973.45     4721.56    937.17 o 
 -29   1  15     3281.31     4152.95    652.56 o 
 -27   1  15     6261.68     6530.59   1079.91 o 
 -25   1  15     6852.76     7874.13    855.77 o 
 -23   1  15     8036.22     8705.79    698.76 o 
 -21   1  15      866.59      858.88    120.00 o 
 -19   1  15       35.08       35.95     46.05 o 
 -17   1  15     2974.36     1714.60    541.34 o 
 -15   1  15    12292.43    14985.11    869.88 o 
 -13   1  15    12882.99    12518.84   1535.76 o 
 -11   1  15     2991.75     3263.51    406.75 o 
  -9   1  15     1965.30     2026.88    247.26 o 
  -7   1  15     8598.81     9119.96    761.46 o 
  -5   1  15      408.47      443.48    339.23 o 
  -3   1  15     4715.02     3654.51    540.12 o 
  -1   1  15     8784.58     9534.23    540.47 o 
   1   1  15        5.46       28.46     68.13 o 
   3   1  15      177.07      169.27    107.48 o 
   5   1  15    13070.73     9700.61   1821.48 o 
   7   1  15     1872.53     2252.23    484.62 o 
   9   1  15      823.85      570.91    390.31 o 
  11   1  15     6679.72     6672.92    807.84 o 
  13   1  15     3829.58     1253.94   1083.28 o 
  15   1  15     1788.89     1687.73    362.07 o 
  17   1  15     1278.42     1271.23   1007.78 o 
  19   1  15     1890.03     1979.91    664.59 o 
  21   1  15     1308.65      807.08    748.58 o 
 -42   2  15     1471.89     1310.08   1173.30 o 
 -40   2  15      624.91      864.92    786.61 o 
 -38   2  15     1096.68     1131.46    727.36 o 
 -36   2  15     2537.55     3018.32    393.23 o 
 -34   2  15      781.83      728.85    512.65 o 
 -32   2  15     3413.91     3937.41   1040.35 o 
 -30   2  15       29.42       84.46    236.27 o 
 -28   2  15     6915.99     8507.98    839.93 o 
 -26   2  15     1606.94     1554.36    536.91 o 
 -24   2  15     7401.83     9142.29    832.46 o 
 -22   2  15       81.47       87.25    132.01 o 
 -20   2  15     3775.83     4263.21    507.61 o 
 -18   2  15      120.87      113.39     99.35 o 
 -16   2  15    19451.51    14188.93   4040.82 o 
 -14   2  15     2700.33     2899.27    227.53 o 
 -12   2  15    13979.49    13011.83   1467.21 o 
 -10   2  15     2360.45     2161.57    279.02 o 
  -8   2  15     1731.38     2500.91    275.51 o 
  -6   2  15    11159.59    11667.34    908.57 o 
  -4   2  15     1114.30     1073.60    152.31 o 
  -2   2  15      156.94       95.86     77.31 o 
   0   2  15        4.02       48.27     59.68 o 
   2   2  15     9872.30    10326.70    774.65 o 
   4   2  15     3020.61     3173.62    451.98 o 
   6   2  15      178.38      112.05    126.63 o 
   8   2  15       37.95        9.21    121.41 o 
  10   2  15      159.89      143.36    171.30 o 
  12   2  15     6599.04     7505.72    781.37 o 
  14   2  15     2511.61     2821.04    423.97 o 
  16   2  15      228.59      169.12    200.76 o 
  18   2  15     1153.25      960.57    692.79 o 
  20   2  15     1090.08      983.56    679.08 o 
 -41   3  15      345.61      315.08    355.93 o 
 -39   3  15     6247.98     4078.08    947.98 o 
 -37   3  15     1313.06      993.44    793.05 o 
 -35   3  15       28.15       89.91    188.20 o 
 -33   3  15     2518.17     3736.97    406.91 o 
 -31   3  15     1316.98     1909.28    803.93 o 
 -29   3  15      218.43      192.26    185.19 o 
 -27   3  15    19244.62    21075.28   2241.41 o 
 -25   3  15     1841.74     2001.83    611.96 o 
 -23   3  15      445.01      500.95    351.50 o 
 -21   3  15     8891.82     9003.02    706.35 o 
 -19   3  15      104.30       80.43    112.00 o 
 -17   3  15     2078.89     1455.08    203.84 o 
 -15   3  15        0.03       64.85     95.37 o 
 -13   3  15    15428.84    15061.45   1157.92 o 
 -11   3  15      822.58      896.40    132.27 o 
  -9   3  15     2533.64     2009.18    394.64 o 
  -7   3  15    35278.81    39816.79   1405.72 o 
  -5   3  15     8660.24     8350.04    661.44 o 
  -3   3  15     1473.33     1579.09    179.01 o 
  -1   3  15     5571.32     4441.11   1467.46 o 
   1   3  15    10043.63     9452.05   2539.95 o 
   3   3  15    10768.26    10858.50   1638.92 o 
   5   3  15      589.72      579.18    502.54 o 
   7   3  15       45.30       54.09    161.38 o 
   9   3  15      218.98      216.91    223.82 o 
  11   3  15    11180.76     9664.55   1774.46 o 
  13   3  15     5760.18     5870.42    872.96 o 
  15   3  15      361.72      323.69    325.80 o 
  17   3  15        1.03       -9.29    161.98 o 
  19   3  15       59.63       50.50    163.91 o 
 -38   4  15      187.88      172.57    182.95 o 
 -36   4  15      107.64       50.67    226.55 o 
 -34   4  15     3533.84     3961.73    622.12 o 
 -32   4  15      670.91      541.63    360.82 o 
 -30   4  15      951.91      832.47    514.16 o 
 -28   4  15     5161.84     5070.38    599.04 o 
 -26   4  15     9872.79    10877.80   1228.71 o 
 -24   4  15       19.53        9.02    129.91 o 
 -22   4  15     1155.42     1304.84    349.22 o 
 -20   4  15     3368.59     3292.83    421.60 o 
 -18   4  15      264.09      145.21    100.99 o 
 -16   4  15       51.86      125.87    105.10 o 
 -14   4  15      840.76      966.79    309.99 o 
 -12   4  15     4161.49     3124.86    689.51 o 
 -10   4  15      756.47      572.02    363.95 o 
  -8   4  15      309.37      330.48    257.90 o 
  -6   4  15       13.31       14.33     81.32 o 
  -4   4  15        3.64       26.23    104.43 o 
  -2   4  15      537.13      289.71    222.91 o 
   0   4  15    21994.29    17203.44   7134.69 o 
   2   4  15      270.23      374.29    276.62 o 
   4   4  15      295.60      202.25    136.78 o 
   6   4  15      303.43      380.38    319.99 o 
   8   4  15     2361.86     2808.05    771.44 o 
  10   4  15     6251.30     5729.46    762.70 o 
  12   4  15     1164.61      735.21    559.71 o 
  14   4  15        2.26        2.85    183.30 o 
  16   4  15      420.92      368.88    313.14 o 
  18   4  15      268.65      199.81    310.22 o 
 -37   5  15      440.37      387.35    382.02 o 
 -35   5  15      434.31      284.60    285.12 o 
 -33   5  15     1425.59     1716.63    449.91 o 
 -31   5  15       70.46       86.22    158.78 o 
 -29   5  15     3862.62     4243.47    592.94 o 
 -27   5  15     2802.24     3122.75    605.02 o 
 -25   5  15     1907.85     1778.28    350.29 o 
 -23   5  15     4169.45     2376.04    821.11 o 
 -21   5  15      715.89      731.62    367.03 o 
 -19   5  15      120.81      138.66    115.79 o 
 -17   5  15       81.08       50.37    125.84 o 
 -15   5  15     3327.10     3218.23    517.17 o 
 -13   5  15     5885.93     6047.55    749.38 o 
 -11   5  15     2239.45     2423.86    509.62 o 
  -9   5  15      961.70      870.65    222.40 o 
  -7   5  15      508.37      474.81    371.95 o 
  -5   5  15     1715.25     1925.91    486.63 o 
  -3   5  15     1731.80     1920.40    470.37 o 
  -1   5  15       21.43       40.95    223.33 o 
   1   5  15      752.71      724.14    642.07 o 
   3   5  15      692.91      773.45    573.54 o 
   5   5  15       78.79      107.16    210.48 o 
   7   5  15      870.93      699.27    578.18 o 
   9   5  15     2826.75     2696.37    439.33 o 
  11   5  15     1359.70     1086.86    745.60 o 
  13   5  15      803.66      485.85    463.13 o 
  15   5  15     1181.43      612.67    643.30 o 
  17   5  15     1135.58     1139.35   1005.73 o 
 -34   6  15      266.79      381.55    381.26 o 
 -32   6  15        1.77       39.21    164.79 o 
 -30   6  15     1643.79     1356.61    909.19 o 
 -28   6  15       86.01      124.30    248.36 o 
 -26   6  15     1998.12     1896.49    508.08 o 
 -24   6  15      134.36      138.91    171.63 o 
 -22   6  15      948.78      768.67    441.49 o 
 -20   6  15     9922.26     7854.44    963.24 o 
 -18   6  15      119.78      145.15    137.93 o 
 -16   6  15     8541.56     6983.22    662.08 o 
 -14   6  15      405.10      391.60    243.63 o 
 -12   6  15     1910.17     2070.11    500.42 o 
 -10   6  15      491.77      647.48    406.21 o 
  -8   6  15       43.19       43.58    140.46 o 
  -6   6  15       40.34       84.64    194.81 o 
  -4   6  15      221.87      293.36    317.20 o 
  -2   6  15     1268.94      936.01    882.16 o 
   0   6  15     1532.67     1712.47    384.51 o 
   2   6  15     4093.12     4641.18    709.07 o 
   4   6  15       34.96       55.02    257.76 o 
   6   6  15     2850.79     2644.89    412.42 o 
   8   6  15     7352.96     6829.70   1061.02 o 
  10   6  15      828.17      902.30    679.15 o 
  12   6  15      440.56      342.77    376.14 o 
  14   6  15     1983.21     1607.16   1245.94 o 
 -31   7  15       41.73       62.40    125.97 o 
 -29   7  15        0.26        2.31    168.23 o 
 -27   7  15      735.93      815.19    458.05 o 
 -25   7  15       14.46       48.13    166.37 o 
 -23   7  15     2267.06     2216.23    409.66 o 
 -21   7  15       70.05      112.52    189.02 o 
 -19   7  15       77.74      101.54    132.37 o 
 -17   7  15     2191.84     2257.13    378.28 o 
 -15   7  15      337.11      397.78    311.73 o 
 -13   7  15     2594.72     2978.21    431.40 o 
 -11   7  15     1613.91     1678.66    994.70 o 
  -9   7  15       88.01      165.14    196.18 o 
  -7   7  15     1563.15     1207.40    665.54 o 
  -5   7  15     4703.68     4982.85    786.14 o 
  -3   7  15      201.84      118.26    230.29 o 
  -1   7  15       33.67       24.74    152.10 o 
   1   7  15     1310.33     1841.51   1451.13 o 
   3   7  15     3782.85     4370.70   1191.39 o 
   5   7  15      878.36     1254.79   1015.41 o 
   7   7  15     4597.26     4559.68    843.23 o 
   9   7  15      101.51       69.79    154.35 o 
 -24   8  15      111.37      101.87    190.12 o 
 -22   8  15      148.75      213.06    202.25 o 
 -20   8  15       53.41       52.28    144.24 o 
 -18   8  15       17.41       46.84    185.05 o 
 -16   8  15        4.05       68.55    200.42 o 
 -14   8  15      633.47      197.05    231.60 o 
 -12   8  15      308.63      224.66    289.25 o 
 -10   8  15      204.03      194.09    261.64 o 
  -8   8  15      871.21      914.43    663.26 o 
  -6   8  15        0.11       39.63    223.42 o 
  -4   8  15     2376.83     1979.17    749.65 o 
  -2   8  15      407.87      416.94    445.13 o 
   0   8  15      731.66      449.87    433.75 o 
   2   8  15     1159.71      830.85    519.46 o 
   4   8  15     1425.15     1520.07   1444.95 o 
 -42   0  16        1.18      155.70    330.57 o 
 -40   0  16     4998.29     5361.88   1559.94 o 
 -38   0  16       76.99       74.92    309.84 o 
 -36   0  16       19.82       91.93    261.91 o 
 -34   0  16     1923.13     2090.22    588.38 o 
 -32   0  16     5665.62     5078.06   1108.68 o 
 -30   0  16       71.33       22.12    130.35 o 
 -28   0  16    18972.09    20243.59   2092.92 o 
 -26   0  16    19178.13    20794.22   2140.98 o 
 -24   0  16     3898.67     3380.26    658.31 o 
 -22   0  16     9600.75     9667.07   1071.71 o 
 -20   0  16      277.41      139.17     96.98 o 
 -18   0  16      144.31      139.30    123.64 o 
 -16   0  16    10735.27    11507.36    782.63 o 
 -14   0  16     4411.08     4898.82    568.09 o 
 -12   0  16     4216.15     7363.22   1011.20 o 
 -10   0  16     9756.71    12771.09   1880.82 o 
  -8   0  16    63167.27    74580.95   6503.23 o 
  -6   0  16       19.50       47.39     83.97 o 
  -4   0  16    19555.66    19186.20   1568.54 o 
  -2   0  16      255.75      193.26    241.01 o 
   0   0  16     5826.08     6767.24   1055.49 o 
   2   0  16     2287.31     2604.88    476.42 o 
   4   0  16    16927.79    17381.24   1759.94 o 
   6   0  16     3527.11     2718.16    793.35 o 
   8   0  16     1992.98     2340.68    668.93 o 
  10   0  16     2392.21     2301.67    405.51 o 
  12   0  16    10387.87     9607.84   2340.20 o 
  14   0  16    28429.95    28940.70   1834.56 o 
  16   0  16     1969.17     1470.94   1650.50 o 
  18   0  16      146.59      187.39    712.58 o 
  20   0  16       93.75       73.94    205.19 o 
 -43   1  16     2110.08     1731.40   1528.43 o 
 -41   1  16     1462.41      982.17    921.35 o 
 -39   1  16     1908.06     2229.64    697.98 o 
 -37   1  16     1059.87     1323.21   1252.33 o 
 -35   1  16     2867.19     2654.87    333.48 o 
 -33   1  16      383.49      587.12    509.00 o 
 -31   1  16     1813.36     2871.12    664.62 o 
 -29   1  16        4.55       41.99    133.69 o 
 -27   1  16    16240.67    17871.90   1549.86 o 
 -25   1  16    11178.57    12211.88   1067.70 o 
 -23   1  16     2536.82     2794.59    487.50 o 
 -21   1  16      895.43      390.79    235.94 o 
 -19   1  16      734.05      792.62     70.62 o 
 -17   1  16    28498.73    26094.03   1430.74 o 
 -15   1  16     5894.12     4812.47    551.66 o 
 -13   1  16     1663.76     1795.05    276.04 o 
 -11   1  16    15612.87    17798.18   1194.34 o 
  -9   1  16     3322.31     3267.61    483.46 o 
  -7   1  16      464.23      461.76    171.45 o 
  -5   1  16      806.42      619.34    209.07 o 
  -3   1  16     2041.56     2462.27    347.99 o 
  -1   1  16     2557.39     2479.52    349.29 o 
   1   1  16      214.03      216.83    138.61 o 
   3   1  16     2897.85     1892.29    556.69 o 
   5   1  16      764.76      781.10    170.19 o 
   7   1  16      483.55      291.57    209.86 o 
   9   1  16      363.25      415.72    298.58 o 
  11   1  16      736.91      713.72    451.92 o 
  13   1  16      795.06      384.63    359.67 o 
  15   1  16      278.84       84.11    143.10 o 
  17   1  16     3295.64     2850.50    731.49 o 
  19   1  16      730.75      658.35    578.28 o 
  21   1  16      457.33      658.42    770.50 o 
 -42   2  16      929.65      822.09    901.63 o 
 -40   2  16     1633.55     1020.49    852.27 o 
 -38   2  16    13519.77    15713.05   1296.24 o 
 -36   2  16     1782.26     1386.37    495.91 o 
 -34   2  16     2438.77     2427.05    505.91 o 
 -32   2  16      587.32      456.61    303.18 o 
 -30   2  16     5079.60     4668.63    835.01 o 
 -28   2  16     3150.48     3056.28    642.53 o 
 -26   2  16     2264.04     2908.63    631.16 o 
 -24   2  16     1322.93     1430.42    224.48 o 
 -22   2  16      368.27      237.69    197.51 o 
 -20   2  16    15957.54    15724.27   1198.88 o 
 -18   2  16     6244.00     6389.39    714.64 o 
 -16   2  16      335.42      327.34    242.24 o 
 -14   2  16        0.83        3.92    128.81 o 
 -12   2  16     6838.35     1801.70   1740.02 o 
 -10   2  16     5897.62     7011.72    695.66 o 
  -8   2  16     3363.77     3257.44    314.81 o 
  -6   2  16     1895.17     1747.75    319.47 o 
  -4   2  16     1175.97     1320.65    185.55 o 
  -2   2  16     5148.73     4787.31    554.81 o 
   0   2  16     2570.57     3269.37    384.07 o 
   2   2  16     1253.25     1596.59    231.37 o 
   4   2  16      991.28      890.96    566.69 o 
   6   2  16      333.46      413.35    282.87 o 
   8   2  16     4767.33     3171.81    757.93 o 
  10   2  16     1833.29     2009.32    354.40 o 
  12   2  16     2920.55     2803.73    457.06 o 
  14   2  16      104.30       82.08    215.31 o 
  16   2  16        0.10       63.55    142.22 o 
  18   2  16       80.83      117.61    231.57 o 
  20   2  16       84.74       76.81    318.02 o 
 -41   3  16     2761.70     2117.07    673.43 o 
 -39   3  16      231.39      256.59    228.68 o 
 -37   3  16     1235.04     1111.94    819.86 o 
 -35   3  16     1186.66     1698.48    458.51 o 
 -33   3  16     1093.71      800.27    530.20 o 
 -31   3  16       10.36       -8.27    171.74 o 
 -29   3  16     6783.57     7315.95    760.54 o 
 -27   3  16        6.86       22.42    164.94 o 
 -25   3  16     1325.18     1568.51   1041.95 o 
 -23   3  16     1193.34     1029.98    609.26 o 
 -21   3  16      272.75       82.88    120.57 o 
 -19   3  16     3455.18     3466.77    496.83 o 
 -17   3  16      817.81      958.82    251.53 o 
 -15   3  16      221.13      449.81    224.96 o 
 -13   3  16     5688.19     6127.67    865.12 o 
 -11   3  16     2644.13     1722.02    454.57 o 
  -9   3  16      845.34      936.74    134.28 o 
  -7   3  16      102.28      119.49    112.09 o 
  -5   3  16     1810.71     1910.91    304.67 o 
  -3   3  16    10879.08    10908.47   1748.02 o 
  -1   3  16      210.03      217.23    189.57 o 
   1   3  16     2205.04     2341.85    592.85 o 
   3   3  16      353.32      476.76    336.58 o 
   5   3  16        0.40       13.84    121.51 o 
   7   3  16      525.42      435.18    286.37 o 
   9   3  16     1364.59      873.53    615.10 o 
  11   3  16        8.73      101.22    172.25 o 
  13   3  16       30.27       64.77    177.31 o 
  15   3  16      180.11      102.34    161.20 o 
  17   3  16       82.99       93.56    212.33 o 
  19   3  16       17.18       25.45    147.46 o 
 -38   4  16      100.96      117.95    191.13 o 
 -36   4  16      973.37      999.77    909.05 o 
 -34   4  16      151.13       88.58    174.20 o 
 -32   4  16      748.87     1028.15    590.03 o 
 -30   4  16     1082.74     2289.98    665.55 o 
 -28   4  16      258.46      288.56    210.12 o 
 -26   4  16       54.26       65.56    147.11 o 
 -24   4  16       35.64       20.21    156.09 o 
 -22   4  16     7440.51     6064.56    711.65 o 
 -20   4  16    11329.23    12669.58    987.42 o 
 -18   4  16      778.62     1093.43    616.07 o 
 -16   4  16     1430.91     1368.94    236.33 o 
 -14   4  16     4694.33     5411.86    783.08 o 
 -12   4  16     2289.22     2143.85    318.70 o 
 -10   4  16     4035.60     4224.94    625.63 o 
  -8   4  16    12435.80    13002.53   1113.26 o 
  -6   4  16     3382.55     3710.19    511.28 o 
  -4   4  16     3844.29     4566.10    678.89 o 
  -2   4  16    10318.01    11561.85   1053.30 o 
   0   4  16      106.50      144.35    211.35 o 
   2   4  16     2405.62     2120.48    632.95 o 
   4   4  16     7775.06     8918.53   1281.47 o 
   6   4  16       47.01      219.93    195.81 o 
   8   4  16     1848.00     1831.10    375.26 o 
  10   4  16      231.36      343.23    243.43 o 
  12   4  16     4485.73     4755.89    801.00 o 
  14   4  16     1025.99     1122.54    797.01 o 
  16   4  16     3238.12     3421.43    674.41 o 
 -37   5  16     3825.62     4873.26   1007.57 o 
 -35   5  16       36.74       33.51    201.17 o 
 -33   5  16      235.32      339.66    301.01 o 
 -31   5  16     1127.31      949.70    576.74 o 
 -29   5  16      120.09       12.17    208.89 o 
 -27   5  16      242.99      375.04    239.87 o 
 -25   5  16     3331.11     3949.28    411.83 o 
 -23   5  16     2224.57     1432.91    415.70 o 
 -21   5  16      792.29      534.91    280.22 o 
 -19   5  16     1684.42     2174.78    455.80 o 
 -17   5  16     2829.03     2176.14    481.00 o 
 -15   5  16      297.76      411.58    200.74 o 
 -13   5  16     1365.81     1755.21    289.41 o 
 -11   5  16      263.29      304.15    234.12 o 
  -9   5  16       38.91       92.23    143.05 o 
  -7   5  16      483.43      382.20    383.40 o 
  -5   5  16        1.17       62.67    144.52 o 
  -3   5  16     3386.16     3673.59    681.28 o 
  -1   5  16    10189.68    10040.42   2199.52 o 
   1   5  16     9276.28     8704.19   1680.49 o 
   3   5  16      246.53      234.67    229.46 o 
   5   5  16      684.37      368.17    263.62 o 
   7   5  16     5043.41     3849.51   1391.23 o 
   9   5  16      571.09      306.24    212.06 o 
  11   5  16     1450.40     1602.39   1195.38 o 
  13   5  16       63.15        1.12    270.45 o 
  15   5  16      735.80      584.21    569.74 o 
 -34   6  16      504.33      491.57    363.55 o 
 -32   6  16      824.00      627.04    432.94 o 
 -30   6  16     8976.57     7491.78   1454.16 o 
 -28   6  16       30.00       30.37    142.33 o 
 -26   6  16      119.27      366.56    204.49 o 
 -24   6  16     1196.78     1103.19    511.96 o 
 -22   6  16      668.11      631.13    412.40 o 
 -20   6  16     2030.35     1753.55    453.42 o 
 -18   6  16     3684.70     4017.69    430.76 o 
 -16   6  16     3626.45     4272.96    732.55 o 
 -14   6  16      145.16      122.80    158.33 o 
 -12   6  16     1301.58     1059.86    680.78 o 
 -10   6  16     8331.90     8531.01    901.98 o 
  -8   6  16       67.71      138.52    208.64 o 
  -6   6  16     2929.95     3494.85    951.50 o 
  -4   6  16    17027.41    18557.37   1401.01 o 
  -2   6  16      873.11      859.68    619.48 o 
   0   6  16      451.57      668.71    673.56 o 
   2   6  16      252.93      455.65    323.28 o 
   4   6  16     8612.19     8765.99   2158.04 o 
   6   6  16     3450.02     2972.61    558.57 o 
   8   6  16     1098.07      890.73    565.64 o 
  10   6  16      611.32      662.28    657.09 o 
  12   6  16      477.10      166.62    282.06 o 
 -29   7  16      356.03      192.51    237.79 o 
 -27   7  16      299.09      325.13    261.39 o 
 -25   7  16      138.67      231.56    227.08 o 
 -23   7  16      198.46      335.38    251.35 o 
 -21   7  16     1643.68     1951.39    477.31 o 
 -19   7  16      171.07       77.75     98.62 o 
 -17   7  16      664.76      787.64    458.19 o 
 -15   7  16     1717.39     1893.89    573.58 o 
 -13   7  16       20.77       70.14    126.13 o 
 -11   7  16      985.67      707.28    446.00 o 
  -9   7  16     1186.12     1349.26    879.39 o 
  -7   7  16     2103.24     2455.42    447.57 o 
  -5   7  16     7333.00     7361.82   1019.72 o 
  -3   7  16     3128.18     3394.51    471.88 o 
  -1   7  16     2814.35     3192.62    790.46 o 
   1   7  16     1109.38     1657.50   1300.49 o 
   3   7  16      696.66      607.30    632.88 o 
   5   7  16     1235.58      805.30    758.97 o 
   7   7  16      928.85      614.58    567.34 o 
 -24   8  16     1284.88     1117.40    733.84 o 
 -22   8  16       61.91       86.40    197.37 o 
 -20   8  16      328.34      255.13    272.51 o 
 -18   8  16      904.72     1076.93    675.82 o 
 -16   8  16      987.29     1138.89    669.74 o 
 -14   8  16     2776.27     2009.66   1288.77 o 
 -12   8  16       23.25      126.68    177.49 o 
 -10   8  16       38.47       57.58    195.96 o 
  -8   8  16     1659.09     1621.95    543.30 o 
  -6   8  16      471.98      447.77    451.43 o 
  -4   8  16      476.72      380.52    291.92 o 
  -2   8  16       48.50       61.97    226.19 o 
   0   8  16       27.90      -33.86    287.91 o 
   2   8  16     1501.56     1171.72   1135.98 o 
 -43   1  17        8.71       49.64    205.74 o 
 -41   1  17        8.44       42.71    246.31 o 
 -39   1  17     2170.52     2075.50   1621.45 o 
 -37   1  17     1002.23      629.07    561.75 o 
 -35   1  17     1738.77     1873.21    544.72 o 
 -33   1  17     2413.81     2390.74    470.26 o 
 -31   1  17     3933.77     3493.80   1151.01 o 
 -29   1  17     8018.26     7110.21   1173.58 o 
 -27   1  17      958.82      850.54    621.63 o 
 -25   1  17        5.49       54.23    145.86 o 
 -23   1  17     1484.16     1469.75    171.48 o 
 -21   1  17     8566.20     6671.62   1636.33 o 
 -19   1  17     3530.82     2651.53    793.07 o 
 -17   1  17      144.56       84.89     64.61 o 
 -15   1  17       68.58       57.25     57.53 o 
 -13   1  17     2273.62     2516.28    297.80 o 
 -11   1  17       90.53      140.91    146.52 o 
  -9   1  17    13474.79    14720.97    931.66 o 
  -7   1  17      465.47      538.19    362.75 o 
  -5   1  17      121.07      109.66    136.37 o 
  -3   1  17      800.62      874.81    186.59 o 
  -1   1  17      162.03       97.10     87.40 o 
   1   1  17      166.95      247.51    163.32 o 
   3   1  17     8380.30     6770.14    954.24 o 
   5   1  17     1536.96     1487.24    188.00 o 
   7   1  17     5130.52     3999.26    921.54 o 
   9   1  17      571.74      582.32    461.16 o 
  11   1  17     3581.94     3146.75    492.55 o 
  13   1  17     1264.11     1198.45    537.76 o 
  15   1  17     1782.71     1619.15   1470.47 o 
  17   1  17      747.82      683.33    709.62 o 
  19   1  17     1041.00      968.90    958.76 o 
 -42   2  17     1019.20      901.05    862.34 o 
 -40   2  17      647.41      552.20    489.12 o 
 -38   2  17      620.99      675.20    482.14 o 
 -36   2  17     1574.91     1602.46    518.61 o 
 -34   2  17        7.36       45.19    137.16 o 
 -32   2  17     1769.40     1521.76    318.75 o 
 -30   2  17     3221.14     2980.38   1003.84 o 
 -28   2  17    20216.77    22523.12   2391.63 o 
 -26   2  17       67.04      108.19    135.91 o 
 -24   2  17     1289.07     1159.09    230.60 o 
 -22   2  17     1676.97     1515.17    221.62 o 
 -20   2  17     1303.60     1805.29    331.98 o 
 -18   2  17     3858.73     2487.48    800.09 o 
 -16   2  17     8214.90     8955.11    739.09 o 
 -14   2  17       46.75      196.86    171.90 o 
 -12   2  17     2709.88     1503.13    717.45 o 
 -10   2  17     2028.92      921.45    587.68 o 
  -8   2  17      937.55      958.25    257.66 o 
  -6   2  17     5671.46     6113.44    679.72 o 
  -4   2  17      411.95      341.99    195.69 o 
  -2   2  17      723.94      870.44    203.63 o 
   0   2  17      252.83      328.19    210.36 o 
   2   2  17     1049.42     1131.52    334.64 o 
   4   2  17     1453.67     1501.33    250.98 o 
   6   2  17      172.08      101.32    199.86 o 
   8   2  17     2086.47     2086.82    309.04 o 
  10   2  17     2561.28     2568.54    429.99 o 
  12   2  17       66.27       55.75    125.64 o 
  14   2  17       68.81       42.35    196.24 o 
  16   2  17      725.39      360.12    360.26 o 
  18   2  17      824.99      910.19    850.19 o 
 -41   3  17     5117.70     5970.96   1842.99 o 
 -39   3  17     5331.36     6232.10   1072.53 o 
 -37   3  17      126.19      279.85    274.40 o 
 -35   3  17      418.99      746.90    534.85 o 
 -33   3  17     2636.97     2814.00    437.80 o 
 -31   3  17      146.04      207.28    197.14 o 
 -29   3  17     1648.74     2130.47    371.78 o 
 -27   3  17     7186.23     8533.37   1004.54 o 
 -25   3  17      625.25      880.71    460.87 o 
 -23   3  17    23483.52    23188.67   1696.11 o 
 -21   3  17     1680.47     1750.60    230.31 o 
 -19   3  17    10624.47    11806.62    888.46 o 
 -17   3  17     3408.31     4362.34    650.49 o 
 -15   3  17     4253.68     4205.29    617.70 o 
 -13   3  17    26158.40    22399.77   3532.49 o 
 -11   3  17     1886.48     1874.66    276.79 o 
  -9   3  17        0.25        8.49     60.92 o 
  -7   3  17    14173.54    15088.03   1077.70 o 
  -5   3  17        4.17       34.42     89.62 o 
  -3   3  17        5.87       46.73    114.32 o 
  -1   3  17    46395.30    52934.07   5508.59 o 
   1   3  17     4358.70     4355.29    659.16 o 
   3   3  17      113.01      168.12    170.87 o 
   5   3  17      190.17      261.51    212.15 o 
   7   3  17    10949.04     9371.13   1412.82 o 
   9   3  17        4.40       42.91    164.93 o 
  11   3  17        6.03       54.99    157.93 o 
  13   3  17      932.72     1209.65    834.73 o 
  15   3  17        5.67       18.84    214.39 o 
  17   3  17      647.35      341.75    238.75 o 
 -38   4  17      549.88      574.71    517.32 o 
 -36   4  17      371.67      199.48    263.54 o 
 -34   4  17     1949.66     1641.60   1071.98 o 
 -32   4  17        0.16       81.89    119.07 o 
 -30   4  17      325.26      403.96    304.98 o 
 -28   4  17       22.99       28.67    149.99 o 
 -26   4  17     1635.09     2164.12    341.03 o 
 -24   4  17      982.49      503.19    244.19 o 
 -22   4  17     1481.68     1344.53    277.47 o 
 -20   4  17     1679.27     2335.98    617.15 o 
 -18   4  17      852.73      731.22    452.45 o 
 -16   4  17     1720.30     1760.34    248.96 o 
 -14   4  17     5702.02     6157.35    794.60 o 
 -12   4  17     7118.48     6950.80    501.50 o 
 -10   4  17       19.53       27.91    146.42 o 
  -8   4  17       18.33       70.67    276.83 o 
  -6   4  17    55496.48    58906.38   2619.18 o 
  -4   4  17       76.96       94.10    139.04 o 
  -2   4  17     4334.09     4410.97    779.22 o 
   0   4  17    12363.45    12165.83   1510.95 o 
   2   4  17     5701.50     6202.43    671.02 o 
   4   4  17      156.34      127.03    205.94 o 
   6   4  17      581.15      732.50    629.22 o 
   8   4  17     2499.62     2807.10    368.11 o 
  10   4  17     1027.17      801.83    909.65 o 
  12   4  17     9092.51     9222.48   1445.33 o 
  14   4  17     1001.57      889.24    756.39 o 
  16   4  17        3.91       12.90    253.89 o 
 -37   5  17      298.11      257.16    302.97 o 
 -35   5  17        1.43       73.27    188.42 o 
 -33   5  17     1635.49     1519.80    965.34 o 
 -31   5  17     4487.36     5272.51    866.16 o 
 -29   5  17        3.58       71.89    109.07 o 
 -27   5  17     1089.98     1246.74    415.75 o 
 -25   5  17     3319.33     3582.46    468.95 o 
 -23   5  17      213.62      201.42    163.03 o 
 -21   5  17      390.07      470.53    288.96 o 
 -19   5  17      117.50      205.81    162.25 o 
 -17   5  17        9.46       39.03     90.89 o 
 -15   5  17      161.22      110.30    115.58 o 
 -13   5  17     2627.23     2598.66    617.91 o 
 -11   5  17     1127.42     1536.01    882.37 o 
  -9   5  17      259.83      278.88    206.26 o 
  -7   5  17       29.29       24.68    164.20 o 
  -5   5  17     3144.63     3571.45    952.86 o 
  -3   5  17      178.35      270.40    234.08 o 
  -1   5  17    11801.43    12965.62   1216.99 o 
   1   5  17        3.11       11.85    123.67 o 
   3   5  17       10.08       37.03    132.81 o 
   5   5  17        4.35       16.83    157.54 o 
   7   5  17     4090.26     4143.66    641.30 o 
   9   5  17     1429.07     1407.84    440.61 o 
  11   5  17     2960.83     3308.83    658.95 o 
  13   5  17      815.73      624.75    717.58 o 
 -34   6  17     1280.35     1323.04    857.57 o 
 -32   6  17      173.64      115.49    156.43 o 
 -30   6  17     2555.94     2448.26    501.67 o 
 -28   6  17     1043.36      906.09    463.73 o 
 -26   6  17       32.64       68.02    149.52 o 
 -24   6  17      224.19      313.88    249.65 o 
 -22   6  17       43.29       77.69    126.73 o 
 -20   6  17      280.67      363.93    273.41 o 
 -18   6  17     3554.15     3013.82    412.30 o 
 -16   6  17      780.20      935.47    565.84 o 
 -14   6  17     3614.85     3889.65    528.79 o 
 -12   6  17       28.03       50.62    209.79 o 
 -10   6  17     2120.96     1749.50    485.37 o 
  -8   6  17        0.97      -38.83    216.02 o 
  -6   6  17     6739.16     5608.92   1545.32 o 
  -4   6  17        0.07       13.96    217.80 o 
  -2   6  17     4493.73     4037.21    808.76 o 
   0   6  17      120.42      139.19    235.26 o 
   2   6  17      457.59      462.49    382.51 o 
   4   6  17      625.07      616.06    530.74 o 
   6   6  17       14.66       15.29    106.74 o 
   8   6  17       47.65       58.77    148.88 o 
  10   6  17      127.16       91.56    195.76 o 
 -29   7  17    10321.10    10858.74    862.54 o 
 -27   7  17     4291.79     4683.98    740.43 o 
 -25   7  17      503.61      628.53    386.64 o 
 -23   7  17      259.38      307.14    244.18 o 
 -21   7  17       70.96       34.91    107.91 o 
 -19   7  17     1253.09      802.80    449.59 o 
 -17   7  17     1304.61     1143.75    786.50 o 
 -15   7  17      658.05      562.70    382.16 o 
 -13   7  17      151.41       43.47    168.05 o 
 -11   7  17     1188.12      701.29    516.88 o 
  -9   7  17       14.59       73.46    169.05 o 
  -7   7  17     1981.49     1823.34    968.06 o 
  -5   7  17      559.15      693.03    529.40 o 
  -3   7  17     2649.46     2760.30    680.87 o 
  -1   7  17       36.30      103.14    183.33 o 
   1   7  17     2172.95     1730.73   1257.03 o 
   3   7  17     1347.66     1113.06    902.52 o 
   5   7  17       82.62      211.33    229.47 o 
 -22   8  17     1744.33     1297.20    938.93 o 
 -20   8  17      126.50      170.68    210.10 o 
 -18   8  17       39.21       85.88    173.63 o 
 -16   8  17     2011.27     2621.47    868.91 o 
 -14   8  17      393.02      164.92    203.30 o 
 -12   8  17       12.13       46.25    215.85 o 
 -10   8  17      484.48      193.41    267.87 o 
  -8   8  17      833.97      742.17    624.54 o 
  -6   8  17      300.93      406.00    377.43 o 
  -4   8  17       73.67       84.49    260.55 o 
  -2   8  17      587.42      499.95    414.34 o 
 -42   0  18     2514.49     1902.63   2190.56 o 
 -40   0  18     1996.85     1737.74   2124.25 o 
 -38   0  18      831.31      308.86    496.64 o 
 -36   0  18      195.62      227.49    467.88 o 
 -34   0  18      821.21     1680.43   2085.33 o 
 -32   0  18    14932.81    15829.99   2533.65 o 
 -30   0  18      392.94      453.41    845.20 o 
 -28   0  18    11451.30    13770.87   2234.38 o 
 -26   0  18     9337.99     8879.22   1518.27 o 
 -24   0  18    19455.23    20623.11   1633.61 o 
 -22   0  18     4798.18     4305.71    696.09 o 
 -20   0  18    14802.07    10757.11   1547.79 o 
 -18   0  18      790.41     1232.98    218.79 o 
 -16   0  18     8669.42     8577.34    762.98 o 
 -14   0  18       59.60       12.95     97.60 o 
 -12   0  18     2450.86     2012.75    453.18 o 
 -10   0  18     6211.57     7134.83    902.59 o 
  -8   0  18     7938.73     8866.01    989.85 o 
  -6   0  18    15189.38    17564.66   1864.02 o 
  -4   0  18      275.06      166.27    214.36 o 
  -2   0  18     1888.11     1782.10    242.32 o 
   0   0  18     6046.36     5603.24   1105.39 o 
   2   0  18      160.10      162.43    257.22 o 
   4   0  18      509.96      656.27    608.45 o 
   6   0  18      477.21      472.12    425.87 o 
   8   0  18     4570.70     4722.05    859.11 o 
  10   0  18      246.43      142.40    528.52 o 
  12   0  18     4350.17     4929.21   1291.77 o 
  14   0  18      690.85      705.74    900.36 o 
  16   0  18     7376.58     6949.99   2046.99 o 
  18   0  18      631.17      303.58    809.02 o 
 -41   1  18     1876.34     1567.74   1565.18 o 
 -39   1  18      996.92      974.91    813.08 o 
 -37   1  18     1827.06     2618.23    618.33 o 
 -35   1  18     2969.27     2959.40    500.21 o 
 -33   1  18     6409.91     7776.17   1376.98 o 
 -31   1  18     1556.04     1592.51    316.62 o 
 -29   1  18    19285.21    17266.72   3303.91 o 
 -27   1  18      810.48      692.10    442.34 o 
 -25   1  18      463.30      813.33    205.99 o 
 -23   1  18       23.29       67.38    102.90 o 
 -21   1  18     2069.86     1295.63    513.71 o 
 -19   1  18      450.34      516.14    137.17 o 
 -17   1  18     2911.49     2936.19    257.79 o 
 -15   1  18     4520.85     5064.61    567.45 o 
 -13   1  18     2485.53     2626.75    729.52 o 
 -11   1  18     4927.81     5409.26    707.99 o 
  -9   1  18     8435.14     9656.95    807.26 o 
  -7   1  18       12.68       27.26     72.58 o 
  -5   1  18     1314.13     1463.95    187.10 o 
  -3   1  18     9584.61     9913.00    692.70 o 
  -1   1  18     7401.16     5919.09    821.17 o 
   1   1  18       32.84       47.59     82.35 o 
   3   1  18     6032.31     5702.66    691.02 o 
   5   1  18     5369.37     5246.74    901.96 o 
   7   1  18     2222.99     1873.07    321.51 o 
   9   1  18      718.69      473.22    290.64 o 
  11   1  18      199.04      164.84    221.34 o 
  13   1  18        0.18       45.89    230.33 o 
  15   1  18        0.06       -2.01    273.45 o 
  17   1  18     4347.63     3642.22    957.79 o 
 -42   2  18      188.80      182.20    236.89 o 
 -40   2  18      901.16      465.29    525.77 o 
 -38   2  18     3522.08     3176.13    610.32 o 
 -36   2  18       58.94      104.58    194.09 o 
 -34   2  18      438.83      641.48    449.31 o 
 -32   2  18     2617.70     2154.45    615.64 o 
 -30   2  18     7347.32     3619.37   1591.12 o 
 -28   2  18     1710.60     1431.21    571.97 o 
 -26   2  18      445.74      357.39    235.27 o 
 -24   2  18        3.91      -20.00    173.23 o 
 -22   2  18     7626.44     8310.56    676.36 o 
 -20   2  18     3047.34     4083.80    597.92 o 
 -18   2  18      266.40      115.33    132.22 o 
 -16   2  18    14642.71    14036.83   1085.71 o 
 -14   2  18      515.74      548.29    165.12 o 
 -12   2  18     7049.13     8279.74    779.68 o 
 -10   2  18     2482.16     2269.81    401.03 o 
  -8   2  18     7366.64     6847.79    757.45 o 
  -6   2  18     5589.16     3867.85   1659.93 o 
  -4   2  18      608.07      854.87    185.71 o 
  -2   2  18     2543.78     2863.53    509.57 o 
   0   2  18       32.61        2.94    118.82 o 
   2   2  18      297.47      507.41    356.44 o 
   4   2  18      779.40      793.67    632.65 o 
   6   2  18     6515.05     7553.66    829.81 o 
   8   2  18        8.81       27.06    165.48 o 
  10   2  18     1669.75     1568.67    486.05 o 
  12   2  18      412.22      230.80    229.24 o 
  14   2  18     4806.98     4909.05    861.86 o 
  16   2  18     1563.77     1035.39   1106.15 o 
 -41   3  18      132.35      103.37    173.65 o 
 -39   3  18      144.48       55.72    118.11 o 
 -37   3  18      418.95      572.45    389.83 o 
 -35   3  18      160.60      108.58    269.87 o 
 -33   3  18      619.25      490.58    412.14 o 
 -31   3  18     2528.94     2595.72    469.75 o 
 -29   3  18     2024.54     2570.06    719.07 o 
 -27   3  18     3143.20     3303.02    784.41 o 
 -25   3  18     5089.14     5924.86    573.54 o 
 -23   3  18      688.49      756.93    345.33 o 
 -21   3  18      137.11      118.02    150.16 o 
 -19   3  18      832.04     1201.37    302.24 o 
 -17   3  18     2592.10     3012.14    395.42 o 
 -15   3  18      238.75      277.82    192.60 o 
 -13   3  18     4434.25     3636.74    751.17 o 
 -11   3  18    11825.19    14145.35   1196.45 o 
  -9   3  18    18765.37    20154.46   1407.21 o 
  -7   3  18     2325.66     2282.43    337.73 o 
  -5   3  18     6259.19     7080.02    851.22 o 
  -3   3  18     7336.43     7401.09    552.39 o 
  -1   3  18     3370.69     2803.88    722.79 o 
   1   3  18      801.62      857.37    307.89 o 
   3   3  18      819.73      832.24    672.38 o 
   5   3  18     2679.78     2682.22    384.10 o 
   7   3  18      115.33      245.38    365.89 o 
   9   3  18     1027.35      857.33    675.79 o 
  11   3  18        0.08       43.76    167.46 o 
  13   3  18      702.01      424.13    492.68 o 
  15   3  18        9.50       42.82    178.99 o 
 -38   4  18      750.05      433.80    401.95 o 
 -36   4  18     3508.69     4058.23    720.86 o 
 -34   4  18     1529.50     1570.57    452.11 o 
 -32   4  18       59.91       84.33    164.93 o 
 -30   4  18       74.49      164.43    175.39 o 
 -28   4  18       17.87       43.53    147.67 o 
 -26   4  18     7669.55     6880.30    651.84 o 
 -24   4  18     3310.18     2496.67    423.98 o 
 -22   4  18     3766.41     3655.34    577.19 o 
 -20   4  18     7963.91     5852.32    773.52 o 
 -18   4  18     1651.39     1303.58    331.04 o 
 -16   4  18       21.07       27.03    133.50 o 
 -14   4  18     7189.61     7246.49    575.49 o 
 -12   4  18     1943.06     1734.42    294.68 o 
 -10   4  18    12807.79    14348.14   1577.37 o 
  -8   4  18     2973.67     3454.13    708.96 o 
  -6   4  18     9953.56    10745.98   1513.69 o 
  -4   4  18    16460.92    17557.57   1882.42 o 
  -2   4  18     2898.80     3091.40    478.66 o 
   0   4  18     6163.20     7095.85    741.95 o 
   2   4  18     2828.70     3176.15    497.64 o 
   4   4  18        0.17      -44.56    208.47 o 
   6   4  18     1707.52     2144.51    376.76 o 
   8   4  18     1828.00     1741.09    376.38 o 
  10   4  18     1431.69     1092.20   1058.98 o 
  12   4  18     6671.05     5989.47   1046.63 o 
  14   4  18       43.66       15.61    221.99 o 
 -37   5  18       78.67       52.95    139.41 o 
 -35   5  18       59.86       89.47    236.30 o 
 -33   5  18      328.47      466.40    366.07 o 
 -31   5  18        0.94       45.60    136.72 o 
 -29   5  18       76.87       35.58    111.90 o 
 -27   5  18       15.13        0.96    152.37 o 
 -25   5  18      216.96      387.92    275.64 o 
 -23   5  18     1260.96     1280.69    636.82 o 
 -21   5  18       46.02      134.53    170.14 o 
 -19   5  18      335.55      458.45    288.69 o 
 -17   5  18      166.68       53.88    138.34 o 
 -15   5  18     2729.99     2718.66    638.37 o 
 -13   5  18      973.00     1099.01    762.51 o 
 -11   5  18     4077.88     3040.57    831.21 o 
  -9   5  18      102.89      155.74    190.91 o 
  -7   5  18     1911.91     1688.65   1229.36 o 
  -5   5  18     5618.42     4880.04    709.92 o 
  -3   5  18     1689.32     1731.27    483.79 o 
  -1   5  18     2312.31     2174.36    570.97 o 
   1   5  18      468.92      381.99    370.26 o 
   3   5  18      546.95      607.81    531.03 o 
   5   5  18       29.08       31.53    120.54 o 
   7   5  18        1.27       39.74    144.51 o 
   9   5  18      230.52      205.59    214.77 o 
  11   5  18     4510.87     4467.15   1125.08 o 
 -32   6  18     3151.36     3305.35    719.57 o 
 -30   6  18     1710.66     1542.62    829.06 o 
 -28   6  18      366.19      200.36    200.76 o 
 -26   6  18     1314.47     1650.64    715.74 o 
 -24   6  18    13848.46    15729.62    889.77 o 
 -22   6  18     1348.84     1362.87    584.12 o 
 -20   6  18     2381.91     3142.95    403.29 o 
 -18   6  18       24.20       59.26    116.84 o 
 -16   6  18      151.24       59.32    162.44 o 
 -14   6  18      316.48      159.72    172.97 o 
 -12   6  18      808.68     1147.61    735.71 o 
 -10   6  18     2855.77     3171.83    391.96 o 
  -8   6  18      926.46      949.89    596.44 o 
  -6   6  18       56.75      253.85    325.16 o 
  -4   6  18      131.79      278.35    338.46 o 
  -2   6  18     5806.59     6195.81   1071.00 o 
   0   6  18      304.38      292.68    363.66 o 
   2   6  18      737.70      594.30    571.74 o 
   4   6  18      595.18      665.99    582.97 o 
   6   6  18        0.06       95.95    212.23 o 
   8   6  18      588.05      250.01    294.69 o 
 -29   7  18     1266.03     1463.89    911.29 o 
 -27   7  18      473.15      656.68    375.94 o 
 -25   7  18     1990.54     2204.14    486.73 o 
 -23   7  18     1901.74     2168.88    513.70 o 
 -21   7  18       70.07      133.09    180.94 o 
 -19   7  18     3040.91     3022.64    417.51 o 
 -17   7  18      822.91      598.72    441.71 o 
 -15   7  18     2748.44     2669.03    499.18 o 
 -13   7  18     1372.39      957.12    650.50 o 
 -11   7  18     4686.19     4820.13    917.40 o 
  -9   7  18        0.27       18.69    150.56 o 
  -7   7  18       17.07        8.00    200.07 o 
  -5   7  18     1084.84     1051.64    675.92 o 
  -3   7  18      122.35      298.11    351.75 o 
  -1   7  18      204.26      229.97    366.07 o 
   1   7  18     1241.75      995.29   1025.37 o 
   3   7  18      789.91      728.57    618.92 o 
 -20   8  18       38.88       41.84    137.15 o 
 -18   8  18      464.38      236.78    284.18 o 
 -16   8  18     5656.86     5675.75   1141.03 o 
 -14   8  18      271.91      347.34    399.28 o 
 -12   8  18       30.68       41.66    201.15 o 
 -10   8  18      481.40      245.97    300.28 o 
  -8   8  18     1415.48     1782.69   1376.47 o 
  -6   8  18      245.55      126.66    199.56 o 
  -4   8  18     2211.28     1919.01    905.53 o 
 -41   1  19       29.05      180.66    251.62 o 
 -39   1  19       11.39       46.22    286.94 o 
 -37   1  19      951.82      945.65    909.40 o 
 -35   1  19     1142.16     1666.74   1685.09 o 
 -33   1  19      348.11      568.96    488.82 o 
 -31   1  19      251.73      195.26    157.21 o 
 -29   1  19       96.28      156.44    151.41 o 
 -27   1  19     4401.58     3916.07    590.88 o 
 -25   1  19      688.25      659.87    347.27 o 
 -23   1  19       23.16       22.76     65.18 o 
 -21   1  19     1199.66     1029.56    209.93 o 
 -19   1  19     5078.69     5187.15    734.39 o 
 -17   1  19     3202.83     3025.13    340.01 o 
 -15   1  19      482.32      631.38    197.78 o 
 -13   1  19    18795.81    20980.00   1713.60 o 
 -11   1  19      800.91      869.49    228.63 o 
  -9   1  19      397.60      320.44    226.89 o 
  -7   1  19      225.29      433.51    259.82 o 
  -5   1  19    12299.25    13828.73   1042.33 o 
  -3   1  19    11510.64    10441.64    736.80 o 
  -1   1  19     8807.71     8565.37    692.81 o 
   1   1  19      416.21      304.87    241.02 o 
   3   1  19     2033.73     1694.85    357.48 o 
   5   1  19     1834.93     1469.65    380.05 o 
   7   1  19     1651.22     1973.16    295.16 o 
   9   1  19      211.60      245.18    182.02 o 
  11   1  19        1.75       32.88    123.45 o 
  13   1  19       67.14      161.37    268.03 o 
  15   1  19     1268.87      953.44    799.63 o 
 -42   2  19     1160.39     1081.18    892.28 o 
 -40   2  19     3763.20     3359.50    825.42 o 
 -38   2  19       50.58       33.40    325.09 o 
 -36   2  19      103.53      206.32    320.75 o 
 -34   2  19     2521.66     3159.50    518.27 o 
 -32   2  19        4.04      107.04    184.83 o 
 -30   2  19      184.55       19.59    150.41 o 
 -28   2  19     1161.30     1474.83    386.36 o 
 -26   2  19    18248.63    21148.49   1996.46 o 
 -24   2  19      188.64       79.28    126.46 o 
 -22   2  19     2133.04     1957.49    519.79 o 
 -20   2  19     3945.75     3803.18    643.50 o 
 -18   2  19    12399.13    13021.97    962.03 o 
 -16   2  19      914.15      918.76    188.33 o 
 -14   2  19     2639.17     3446.02    450.34 o 
 -12   2  19        7.07       12.08     86.93 o 
 -10   2  19       36.71        0.74    129.37 o 
  -8   2  19     2173.49     2377.02    471.90 o 
  -6   2  19     3456.18     3027.91    487.56 o 
  -4   2  19      105.39       77.99     86.83 o 
  -2   2  19       42.05       26.72     68.34 o 
   0   2  19    10138.00    10832.20   1040.82 o 
   2   2  19       68.95      193.33    233.94 o 
   4   2  19       61.29       72.84    153.63 o 
   6   2  19        0.01       36.64    166.75 o 
   8   2  19     4261.94     4390.48    689.17 o 
  10   2  19      119.09       72.44    146.27 o 
  12   2  19     4224.88     4226.96    861.67 o 
  14   2  19     1730.46     1511.55   1123.57 o 
 -39   3  19     2214.61     2542.79    636.57 o 
 -37   3  19     3540.26     4320.65    889.10 o 
 -35   3  19     2748.83     2557.41    697.82 o 
 -33   3  19     1845.72     2053.16    600.40 o 
 -31   3  19      597.98      517.64    411.61 o 
 -29   3  19     2254.27     2055.56    386.43 o 
 -27   3  19     1940.31     2253.63    386.09 o 
 -25   3  19      753.72      648.01    319.91 o 
 -23   3  19     5480.78     5791.54    850.94 o 
 -21   3  19      159.84       32.46     86.61 o 
 -19   3  19      283.24      261.45    168.07 o 
 -17   3  19     5873.78     4827.36    615.06 o 
 -15   3  19      908.95      921.20    266.85 o 
 -13   3  19       63.05       60.91    137.54 o 
 -11   3  19        6.77        3.13    222.07 o 
  -9   3  19     1036.24      885.98    219.64 o 
  -7   3  19    19142.68    19614.47   1656.05 o 
  -5   3  19     1645.67     1596.55    277.15 o 
  -3   3  19     2880.43     3097.59    660.08 o 
  -1   3  19     1395.29     1764.31    540.46 o 
   1   3  19     2783.60     2984.78    806.49 o 
   3   3  19     1317.06     1292.27    301.54 o 
   5   3  19       75.66      146.75    157.82 o 
   7   3  19      929.32      778.59    591.30 o 
   9   3  19      486.81      552.97    650.76 o 
  11   3  19     4443.45     4937.65    844.93 o 
  13   3  19     2552.07     2407.61    702.15 o 
 -38   4  19      818.87      836.47    668.29 o 
 -36   4  19      872.76      727.88    608.05 o 
 -34   4  19     3964.62     3950.68    675.31 o 
 -32   4  19      734.95      973.58    633.35 o 
 -30   4  19     5119.62     4800.10    634.05 o 
 -28   4  19     1540.15     1544.74    321.00 o 
 -26   4  19     1161.46     1022.62    308.51 o 
 -24   4  19      744.28     1013.28    550.94 o 
 -22   4  19      282.05      451.90    273.12 o 
 -20   4  19      984.15      984.03    308.49 o 
 -18   4  19     1404.39     1645.46    579.32 o 
 -16   4  19        8.45      -17.07    116.56 o 
 -14   4  19       67.91       23.15     81.40 o 
 -12   4  19      128.49      193.77    170.62 o 
 -10   4  19       50.98       21.88    241.79 o 
  -8   4  19     1202.58     1752.78   1328.49 o 
  -6   4  19        5.43       22.50    246.56 o 
  -4   4  19     4388.48     4928.74    760.64 o 
  -2   4  19       22.86       59.66    197.05 o 
   0   4  19     4646.14     5636.20    827.02 o 
   2   4  19      350.01      397.70    360.14 o 
   4   4  19     1124.92     1156.23    879.77 o 
   6   4  19      967.65      725.16    579.22 o 
   8   4  19      658.25      257.65    285.25 o 
  10   4  19       89.63      108.62    263.98 o 
  12   4  19      910.36      670.25    711.99 o 
 -35   5  19      424.57      690.50    510.95 o 
 -33   5  19     1131.59      799.59    455.39 o 
 -31   5  19      149.23      120.59    175.87 o 
 -29   5  19      171.31      144.00    176.00 o 
 -27   5  19     2909.07     3098.00    329.57 o 
 -25   5  19      132.61      168.33    163.09 o 
 -23   5  19      774.36     1107.52    617.21 o 
 -21   5  19     4508.95     5620.23    841.90 o 
 -19   5  19     5448.12     4712.55    623.27 o 
 -17   5  19       17.06       59.44    105.86 o 
 -15   5  19      151.91        4.58    162.49 o 
 -13   5  19     7859.75     8751.52    889.87 o 
 -11   5  19    11109.08    10600.07   1043.19 o 
  -9   5  19       86.40      102.14    188.31 o 
  -7   5  19      620.26      496.79    458.67 o 
  -5   5  19      792.75      513.97    605.25 o 
  -3   5  19      615.16      638.22    598.06 o 
  -1   5  19     1449.19     1361.93   1160.60 o 
   1   5  19     1211.18     1088.22   1146.66 o 
   3   5  19      192.23      128.64    180.07 o 
   5   5  19      213.80      242.84    253.70 o 
   7   5  19      685.64      601.97    564.02 o 
   9   5  19     1281.01     1518.30    476.35 o 
 -32   6  19     2253.49     2192.89    618.49 o 
 -30   6  19       43.99       -6.81    129.97 o 
 -28   6  19      113.85      189.89    156.35 o 
 -26   6  19     1922.98     1469.73    914.03 o 
 -24   6  19       36.05       46.35    151.87 o 
 -22   6  19      162.82      144.95    160.87 o 
 -20   6  19     2868.38     2485.49    430.89 o 
 -18   6  19      636.64      422.93    306.76 o 
 -16   6  19     1155.80     1376.66    865.95 o 
 -14   6  19     1816.12     1465.36    973.67 o 
 -12   6  19       14.17        3.49    225.10 o 
 -10   6  19      137.58       64.01    239.14 o 
  -8   6  19        6.02       79.48    185.32 o 
  -6   6  19     1979.41     1817.68    652.95 o 
  -4   6  19      548.70      995.42    907.37 o 
  -2   6  19      845.33      946.16    900.44 o 
   0   6  19     1215.37     1448.98   1143.64 o 
   2   6  19        2.55       48.88    283.69 o 
   4   6  19        0.14       76.85    293.79 o 
   6   6  19      328.69      183.17    370.94 o 
 -27   7  19      833.92      907.57    443.52 o 
 -25   7  19     2277.19     2518.15   1129.24 o 
 -23   7  19     1173.90      894.82    515.93 o 
 -21   7  19      123.52       52.31    194.53 o 
 -19   7  19      265.17      460.79    339.01 o 
 -17   7  19        1.75       38.18    181.63 o 
 -15   7  19      192.43      173.29    208.09 o 
 -13   7  19      598.43      535.66    343.00 o 
 -11   7  19        0.08       -4.82    174.58 o 
  -9   7  19      212.26      130.86    169.64 o 
  -7   7  19      203.29      289.36    244.60 o 
  -5   7  19       13.79       12.52    117.47 o 
  -3   7  19     5953.92     4459.44   1132.35 o 
  -1   7  19     1402.91     1323.56   1215.74 o 
   1   7  19      111.48      111.36    350.00 o 
 -18   8  19      801.88      721.16    751.61 o 
 -16   8  19     2355.52     1630.15   1132.69 o 
 -14   8  19       85.20       29.24    240.74 o 
 -12   8  19     2187.25     2216.97   1050.79 o 
 -10   8  19      790.47      677.60    544.21 o 
  -8   8  19        0.64       93.50    211.64 o 
 -42   0  20        6.11      133.01    295.56 o 
 -40   0  20     2142.83     2195.45   2481.82 o 
 -38   0  20     5243.82     5601.10   1600.82 o 
 -36   0  20      167.85      103.67    608.72 o 
 -34   0  20     9489.43     8941.03   2208.75 o 
 -32   0  20     3007.26     3192.25    898.99 o 
 -30   0  20    29198.75    34058.27   5086.67 o 
 -28   0  20     3561.67     3131.61   1287.07 o 
 -26   0  20     1691.49     1884.64   1773.34 o 
 -24   0  20     2402.28     2093.15    926.38 o 
 -22   0  20      814.38      831.84    213.47 o 
 -20   0  20      670.23      775.78    190.13 o 
 -18   0  20     2295.15     1753.16   1016.55 o 
 -16   0  20     1476.40     1198.07    374.78 o 
 -14   0  20       58.54      154.56    226.18 o 
 -12   0  20     6204.00     7463.93    957.49 o 
 -10   0  20     2594.78     3299.36    623.06 o 
  -8   0  20     2701.29     2652.77    701.43 o 
  -6   0  20     1462.29     1745.07    341.59 o 
  -4   0  20     3868.29     3944.30    721.76 o 
  -2   0  20    10521.33    10603.72   1435.74 o 
   0   0  20     3707.69     4015.25    865.91 o 
   2   0  20     4319.09     4665.94    851.27 o 
   4   0  20      276.78      151.91    223.62 o 
   6   0  20     2502.38     3094.05    676.01 o 
   8   0  20     1118.50     1500.28   1571.48 o 
  10   0  20     1501.13     1540.96    581.92 o 
  12   0  20     1056.56      860.46   1267.12 o 
  14   0  20      906.07      805.10   1234.45 o 
 -41   1  20     1682.04     1404.88   1300.47 o 
 -39   1  20     5016.39     6013.34   1221.75 o 
 -37   1  20     3418.30     4237.63    922.38 o 
 -35   1  20       11.65      102.09    177.32 o 
 -33   1  20     1396.33     1636.35   1247.04 o 
 -31   1  20     2348.70     2938.80    767.64 o 
 -29   1  20     5841.86     7144.88    939.23 o 
 -27   1  20    11594.18    11879.56   3162.11 o 
 -25   1  20     6338.52     7195.06    851.29 o 
 -23   1  20     1451.36     1281.56    192.48 o 
 -21   1  20     4899.57     3606.49    550.41 o 
 -19   1  20       59.61      118.83    114.64 o 
 -17   1  20     2287.49     2007.42    265.38 o 
 -15   1  20        0.04        0.75    185.46 o 
 -13   1  20     7062.98     7965.76    927.12 o 
 -11   1  20       35.83       22.52     89.90 o 
  -9   1  20      898.86      884.99    509.91 o 
  -7   1  20      387.34      473.01    360.71 o 
  -5   1  20       11.49       25.08     61.20 o 
  -3   1  20        0.35       24.82     68.04 o 
  -1   1  20     1222.25      973.30    316.44 o 
   1   1  20        5.97       23.48    137.22 o 
   3   1  20     4075.59     3357.54    879.64 o 
   5   1  20      757.69      595.45    460.71 o 
   7   1  20      409.11      132.63    249.62 o 
   9   1  20     1278.14      932.42    760.64 o 
  11   1  20     4473.52     4187.37    906.18 o 
  13   1  20      573.65      558.84    599.65 o 
 -40   2  20     2344.46     1732.88   1678.94 o 
 -38   2  20     1922.46     1701.42   1494.72 o 
 -36   2  20     4995.31     5642.83   1134.45 o 
 -34   2  20      522.42      944.16    583.49 o 
 -32   2  20      448.56      675.65    408.74 o 
 -30   2  20      332.10      106.31    129.65 o 
 -28   2  20     2563.74     2731.76    645.25 o 
 -26   2  20    36745.79    37605.66   1516.20 o 
 -24   2  20    10494.39     9289.57   1495.84 o 
 -22   2  20     2009.70     2852.55    588.71 o 
 -20   2  20    16751.60    17533.86   1312.81 o 
 -18   2  20     2230.43     2820.26    461.31 o 
 -16   2  20      860.86      798.15    468.00 o 
 -14   2  20      163.27      246.37    223.91 o 
 -12   2  20     3621.74     3876.71    713.12 o 
 -10   2  20    10098.45    13867.21   1034.83 o 
  -8   2  20    11731.93    12043.10    924.96 o 
  -6   2  20    20128.70    21115.14   1817.61 o 
  -4   2  20      806.55      511.52    417.16 o 
  -2   2  20       47.99      126.42    189.30 o 
   0   2  20     3262.92     2584.64    705.22 o 
   2   2  20        2.26       21.70    115.90 o 
   4   2  20      401.82      313.67    256.00 o 
   6   2  20     1126.78     1396.96    315.34 o 
   8   2  20     1475.53      992.19    896.79 o 
  10   2  20     1083.44      749.83    611.70 o 
  12   2  20     1505.50      986.33    682.10 o 
  14   2  20      652.34      693.08    701.40 o 
 -39   3  20     1033.29     1440.73    461.02 o 
 -37   3  20     1493.16     1834.78   1119.20 o 
 -35   3  20     1191.97      834.24    631.80 o 
 -33   3  20     1011.29      957.09    593.50 o 
 -31   3  20      968.37     1135.62    310.11 o 
 -29   3  20      116.58       28.79    152.52 o 
 -27   3  20      420.41      164.12    123.69 o 
 -25   3  20      487.16      618.89    379.46 o 
 -23   3  20     5774.41     7903.92    800.89 o 
 -21   3  20     3748.91     3267.07    566.46 o 
 -19   3  20     3016.02     2117.13    513.34 o 
 -17   3  20     2757.28     2938.77    425.08 o 
 -15   3  20    14046.45    14317.89   1093.70 o 
 -13   3  20     1379.95     1332.07    289.78 o 
 -11   3  20     1072.48     1328.57    228.63 o 
  -9   3  20     1351.96     1352.96    577.65 o 
  -7   3  20     1768.14     1815.32    532.36 o 
  -5   3  20      267.82      259.94    236.96 o 
  -3   3  20    13686.70    15039.09   1363.75 o 
  -1   3  20       72.91       23.11    163.32 o 
   1   3  20      480.86      432.24    332.75 o 
   3   3  20     2099.26     2084.52    392.65 o 
   5   3  20     1394.45     1027.61   1024.86 o 
   7   3  20       14.36       74.64    141.82 o 
   9   3  20      397.92      518.76    481.10 o 
  11   3  20        0.78       28.31    139.03 o 
  13   3  20        8.05       42.63    199.27 o 
 -38   4  20      948.53      689.19    520.93 o 
 -36   4  20      508.73      400.81    307.94 o 
 -34   4  20       51.00       98.65    140.77 o 
 -32   4  20      236.51      227.42    181.06 o 
 -30   4  20      944.02     1472.18    326.40 o 
 -28   4  20      316.70      279.57    196.92 o 
 -26   4  20        6.23      -31.37    160.25 o 
 -24   4  20      760.84      757.71    464.69 o 
 -22   4  20       12.00      132.79    140.60 o 
 -20   4  20      178.01       54.39    117.76 o 
 -18   4  20    22423.53    19847.14   2201.28 o 
 -16   4  20      142.44       57.18    108.76 o 
 -14   4  20      954.02      293.25    194.46 o 
 -12   4  20       20.46       96.60    137.83 o 
 -10   4  20     3211.00     2858.38    963.02 o 
  -8   4  20     3767.71     4682.25    885.66 o 
  -6   4  20     3910.43     4546.57    878.54 o 
  -4   4  20      506.00      493.17    545.48 o 
  -2   4  20     1791.45     1876.78    280.50 o 
   0   4  20     4286.33     3947.68    444.83 o 
   2   4  20        1.17        4.16    151.47 o 
   4   4  20      640.06      515.33    520.20 o 
   6   4  20      257.39      326.45    304.55 o 
   8   4  20      502.34      492.58    542.90 o 
  10   4  20     1226.71     1076.81   1166.05 o 
 -35   5  20      536.81      743.18    430.10 o 
 -33   5  20     1141.03     1116.67    612.70 o 
 -31   5  20       12.14       59.26    213.65 o 
 -29   5  20      399.96      409.11    304.84 o 
 -27   5  20      617.56      401.15    228.82 o 
 -25   5  20      920.70      665.08    414.15 o 
 -23   5  20       22.24       36.21    121.82 o 
 -21   5  20       18.29       90.75    136.88 o 
 -19   5  20      613.77      298.00    213.81 o 
 -17   5  20     1733.96      886.93    543.94 o 
 -15   5  20     2063.04     2339.70    409.95 o 
 -13   5  20     2396.03     2276.68    471.31 o 
 -11   5  20     1413.01     1269.45    855.12 o 
  -9   5  20     2153.77     2864.13    793.83 o 
  -7   5  20       34.26      -13.17    294.55 o 
  -5   5  20      499.84      496.49    500.61 o 
  -3   5  20       51.64       -0.40    227.63 o 
  -1   5  20      745.83      518.01    548.24 o 
   1   5  20      680.19     1031.20    905.04 o 
   3   5  20      809.45      889.53    999.99 o 
   5   5  20      123.64      222.64    233.40 o 
   7   5  20        7.47       24.00    174.15 o 
 -32   6  20     2422.46     2873.49    874.10 o 
 -30   6  20       35.05      122.21    147.62 o 
 -28   6  20      498.91      662.83    421.27 o 
 -26   6  20     3582.08     3979.26    616.61 o 
 -24   6  20        0.41        6.49    105.34 o 
 -22   6  20     1593.89     1355.64    699.42 o 
 -20   6  20      775.61      616.62    397.31 o 
 -18   6  20      614.26      289.03    272.56 o 
 -16   6  20     1085.22      820.42    571.73 o 
 -14   6  20       57.06       71.20    136.93 o 
 -12   6  20      316.72      380.28    228.79 o 
 -10   6  20      241.68      310.64    255.89 o 
  -8   6  20      210.33      405.59    357.25 o 
  -6   6  20      306.11      277.74    510.23 o 
  -4   6  20       11.86       28.49    274.62 o 
  -2   6  20     1671.01     2158.36    490.31 o 
   0   6  20     2473.38     2227.95   2095.90 o 
   2   6  20      306.09      365.28    356.18 o 
   4   6  20      392.15      281.49    391.04 o 
 -25   7  20       38.29      134.74    192.75 o 
 -23   7  20     1843.85     1620.75    491.25 o 
 -21   7  20      347.76      285.48    353.40 o 
 -19   7  20     1655.36     1664.65   1171.68 o 
 -17   7  20     1266.64     1274.53    799.50 o 
 -15   7  20     3167.68     2347.63    525.62 o 
 -13   7  20      101.23       63.23    140.65 o 
 -11   7  20        1.55       24.35    172.33 o 
  -9   7  20     1873.65     1958.07    602.18 o 
  -7   7  20        3.00        3.56    251.87 o 
  -5   7  20       26.74       58.68    160.07 o 
  -3   7  20       20.29        8.54    221.07 o 
  -1   7  20      651.21      482.15    496.81 o 
 -41   1  21     5075.12     5903.41   1486.48 o 
 -39   1  21        9.44       73.75    198.67 o 
 -37   1  21     1693.49     1718.77   1144.76 o 
 -35   1  21     1796.30     2106.22    621.94 o 
 -33   1  21       81.16      134.20    196.60 o 
 -31   1  21     1166.81      913.18    644.97 o 
 -29   1  21     2127.79     2122.73    543.45 o 
 -27   1  21      750.42      520.97    443.90 o 
 -25   1  21      253.29      455.73    363.12 o 
 -23   1  21     6213.36     6481.51    854.08 o 
 -21   1  21     2663.85     2961.86    677.06 o 
 -19   1  21      938.03      844.95    190.47 o 
 -17   1  21     1295.45     1145.00    193.47 o 
 -15   1  21     8673.03     9226.35   1019.66 o 
 -13   1  21     2960.49     3611.74    508.57 o 
 -11   1  21     3302.69     3656.90    552.99 o 
  -9   1  21       48.87      154.29    179.47 o 
  -7   1  21     2000.02     2173.81    456.48 o 
  -5   1  21     1246.98     1337.84    248.89 o 
  -3   1  21       99.59       40.06    107.32 o 
  -1   1  21     2569.92     2274.52    282.94 o 
   1   1  21      542.21      327.78    292.03 o 
   3   1  21       72.85      130.37    140.83 o 
   5   1  21       28.61       54.55    148.76 o 
   7   1  21      121.26      145.04    210.12 o 
   9   1  21       32.51       -6.54    266.64 o 
  11   1  21      709.43      586.68    577.49 o 
  13   1  21       73.62       93.09    256.63 o 
 -40   2  21       74.59       88.56    213.12 o 
 -38   2  21      709.59      603.86    439.18 o 
 -36   2  21      212.84      262.10    285.68 o 
 -34   2  21      214.49       28.40    263.80 o 
 -32   2  21      745.22      757.40    556.00 o 
 -30   2  21       14.23       31.15    122.94 o 
 -28   2  21     3275.23     2027.95    350.44 o 
 -26   2  21      424.17      322.02    203.48 o 
 -24   2  21     3746.92     2885.63    573.40 o 
 -22   2  21        4.16       -1.38     95.50 o 
 -20   2  21       16.91       46.22    118.77 o 
 -18   2  21       83.50      124.65    134.15 o 
 -16   2  21      985.99     1182.73    287.35 o 
 -14   2  21     2982.66     2957.61    583.81 o 
 -12   2  21    12564.07    13773.61   1223.80 o 
 -10   2  21       13.57       59.56     88.72 o 
  -8   2  21      777.27      322.24    256.65 o 
  -6   2  21     5305.10     5227.25    776.64 o 
  -4   2  21       22.29      -29.14    187.79 o 
  -2   2  21      205.72      175.57    245.81 o 
   0   2  21     1182.34     1083.12    351.69 o 
   2   2  21        5.40       60.11    121.19 o 
   4   2  21      230.98      223.15    211.89 o 
   6   2  21     2889.10     2628.30    408.25 o 
   8   2  21     1303.33      767.88    538.76 o 
  10   2  21     1442.49     1022.84    965.72 o 
  12   2  21       31.08       -0.70    251.63 o 
 -39   3  21      491.88      440.31    438.54 o 
 -37   3  21      494.00      740.27    577.20 o 
 -35   3  21     2665.07     3286.80    736.26 o 
 -33   3  21     2106.43     2705.52    321.01 o 
 -31   3  21     4696.62     5404.52    646.89 o 
 -29   3  21     4603.62     4159.88    501.52 o 
 -27   3  21     1123.06      765.48    248.70 o 
 -25   3  21     3291.56     3648.29    830.72 o 
 -23   3  21     8160.04     5749.96    955.99 o 
 -21   3  21     1197.38     1039.17    582.09 o 
 -19   3  21     2054.61     1951.74    452.14 o 
 -17   3  21     1241.25     1472.07    294.76 o 
 -15   3  21       89.82      145.62    175.68 o 
 -13   3  21       45.32       16.15    137.10 o 
 -11   3  21       27.61      -12.60    153.03 o 
  -9   3  21     1584.06     1542.55    415.68 o 
  -7   3  21     1372.51     1034.73    980.64 o 
  -5   3  21    19246.45    21285.08   1850.61 o 
  -3   3  21     1735.47     1972.15    285.70 o 
  -1   3  21        9.48       97.08    156.14 o 
   1   3  21     5079.85     5806.78    853.54 o 
   3   3  21      339.02      416.53    426.07 o 
   5   3  21       12.42       56.03    145.71 o 
   7   3  21      105.14       92.97    252.03 o 
   9   3  21     2519.53     2822.14    580.16 o 
  11   3  21      249.38      281.55    279.77 o 
 -38   4  21      390.98      344.61    326.16 o 
 -36   4  21     1838.97     2573.54    575.16 o 
 -34   4  21       79.57       62.94    121.36 o 
 -32   4  21      891.86      496.10    271.47 o 
 -30   4  21      308.23      323.50    215.77 o 
 -28   4  21      586.39      775.68    407.53 o 
 -26   4  21     2572.64     1764.45    334.59 o 
 -24   4  21     1584.18     1696.76    402.50 o 
 -22   4  21      204.33      199.64    152.77 o 
 -20   4  21     6236.76     5241.22    704.49 o 
 -18   4  21     2897.65     2625.69    705.68 o 
 -16   4  21     7773.93     7789.39    962.72 o 
 -14   4  21      767.79      543.33    319.50 o 
 -12   4  21     2965.14     3619.60   1190.27 o 
 -10   4  21      506.04      335.78    432.05 o 
  -8   4  21     8049.86     7585.42   1328.46 o 
  -6   4  21      592.76      778.36    716.05 o 
  -4   4  21       83.89      175.66    308.05 o 
  -2   4  21      398.58      311.45    260.79 o 
   0   4  21      228.06      293.80    272.95 o 
   2   4  21        0.34      -13.50    160.80 o 
   4   4  21      109.66      121.89    226.29 o 
   6   4  21     2644.87     3004.57    716.54 o 
   8   4  21      914.84      650.48    717.28 o 
 -35   5  21       17.88       15.42    205.58 o 
 -33   5  21        4.12       65.81    150.97 o 
 -31   5  21     1388.96     1690.23    456.12 o 
 -29   5  21     4062.64     3690.08    558.33 o 
 -27   5  21     2731.49     2947.43    438.22 o 
 -25   5  21      707.02      906.05    562.65 o 
 -23   5  21        7.35       69.38     93.26 o 
 -21   5  21     2817.69     2280.93    298.60 o 
 -19   5  21     8531.41     7529.05    911.37 o 
 -17   5  21     2271.36     2410.81    426.08 o 
 -15   5  21     3687.17     3902.78    527.60 o 
 -13   5  21     5101.14     4733.22    731.73 o 
 -11   5  21       11.74        1.05    228.74 o 
  -9   5  21      241.23      125.43    259.86 o 
  -7   5  21     7389.17     6675.15   1109.28 o 
  -5   5  21       92.27      154.99    292.91 o 
  -3   5  21       45.20      211.17    257.56 o 
  -1   5  21     1016.36     1227.90    818.27 o 
   1   5  21      366.22      333.10    400.97 o 
   3   5  21       39.69       33.02    244.99 o 
   5   5  21       20.34        3.40    320.65 o 
 -30   6  21     3100.59     4173.80    845.76 o 
 -28   6  21     5101.52     5348.19    976.72 o 
 -26   6  21      374.14      192.94    181.41 o 
 -24   6  21       36.05      163.95    207.98 o 
 -22   6  21     1687.94     2298.55    626.82 o 
 -20   6  21        7.27       -4.60    242.30 o 
 -18   6  21        0.07       29.69    117.96 o 
 -16   6  21     1066.40     1898.56    537.73 o 
 -14   6  21       15.62      103.37    139.46 o 
 -12   6  21      117.42       39.86    135.03 o 
 -10   6  21        4.16       25.77    135.69 o 
  -8   6  21     1450.67     1785.35    550.25 o 
  -6   6  21      464.17      415.26    464.16 o 
  -4   6  21        8.66       40.31    307.87 o 
  -2   6  21     1567.45     1914.73    669.77 o 
   0   6  21      241.69      349.33    462.77 o 
   2   6  21      193.28      144.27    302.41 o 
 -25   7  21     2698.96     2840.59    780.91 o 
 -23   7  21      203.80      188.60    252.67 o 
 -21   7  21      137.72       96.83    159.28 o 
 -19   7  21       63.81       75.93    187.02 o 
 -17   7  21      193.65      223.16    261.06 o 
 -15   7  21      376.01      372.13    349.11 o 
 -13   7  21      412.22      648.39    553.20 o 
 -11   7  21      158.06      156.40    209.94 o 
  -9   7  21       67.60      227.40    257.06 o 
  -7   7  21     2438.08     1777.90    896.81 o 
  -5   7  21      402.02      446.87    328.84 o 
 -40   0  22     1436.51     1385.46   1597.88 o 
 -38   0  22       29.02      -16.63    534.58 o 
 -36   0  22      197.96      302.79    368.32 o 
 -34   0  22     1970.97     1836.91    590.72 o 
 -32   0  22    15767.87    17081.85   1473.09 o 
 -30   0  22        1.62      175.65    478.05 o 
 -28   0  22     9888.90     7351.56   1442.38 o 
 -26   0  22     6878.58     7593.33   1410.30 o 
 -24   0  22     2650.10     2375.21   1002.47 o 
 -22   0  22     3555.46     3653.09   1152.50 o 
 -20   0  22     5487.81     6218.82   1356.12 o 
 -18   0  22    19305.25    21731.83   2220.85 o 
 -16   0  22     8359.44     9543.69   1585.17 o 
 -14   0  22     5819.99     6219.99   1548.20 o 
 -12   0  22       60.77      -22.69    305.14 o 
 -10   0  22      624.56      882.95   1124.33 o 
  -8   0  22      680.90      286.36    485.88 o 
  -6   0  22     6257.38     5568.21   1151.06 o 
  -4   0  22     6855.00     6277.95    803.46 o 
  -2   0  22      212.70      258.78    303.90 o 
   0   0  22     2536.32     2496.62    714.93 o 
   2   0  22       22.91       36.19    208.12 o 
   4   0  22      264.94      256.44    467.88 o 
   6   0  22     2049.10     1734.02    525.59 o 
   8   0  22      367.17      437.56    860.46 o 
  10   0  22     3897.88     3559.20   1349.47 o 
 -41   1  22     2573.94     2531.46   2098.89 o 
 -39   1  22        1.60      100.62    203.27 o 
 -37   1  22      268.71      412.46    426.85 o 
 -35   1  22        2.05      121.33    210.77 o 
 -33   1  22     2320.33     2796.72    517.33 o 
 -31   1  22       83.76       81.99    202.92 o 
 -29   1  22       31.86      -44.14    346.84 o 
 -27   1  22     4925.49     4503.52    609.73 o 
 -25   1  22    14109.91    15964.95   1815.51 o 
 -23   1  22     5479.01     4012.41    727.46 o 
 -21   1  22      668.52      444.82    296.95 o 
 -19   1  22      632.24      599.23    396.82 o 
 -17   1  22    10799.70     9134.24   1059.30 o 
 -15   1  22      396.84      478.31    359.83 o 
 -13   1  22      714.57      411.04    375.06 o 
 -11   1  22       81.27       70.72    131.21 o 
  -9   1  22      471.68      430.24    403.70 o 
  -7   1  22     1643.86     1277.33    206.62 o 
  -5   1  22     4449.74     4069.90   1066.55 o 
  -3   1  22    12757.90    10414.74   2064.63 o 
  -1   1  22      160.35      160.37    157.44 o 
   1   1  22     2390.43     2535.09    400.62 o 
   3   1  22      407.89      289.10    272.49 o 
   5   1  22     4795.33     4579.50    746.37 o 
   7   1  22     1000.22      857.72    862.50 o 
   9   1  22      104.57       90.13    210.95 o 
  11   1  22       99.47       77.97    239.37 o 
 -40   2  22      717.03      554.81    452.84 o 
 -38   2  22     4802.71     5307.34   1173.88 o 
 -36   2  22      285.12      337.66    320.69 o 
 -34   2  22      975.04      962.35    899.70 o 
 -32   2  22      594.21      816.12    617.66 o 
 -30   2  22       77.11        4.91    192.61 o 
 -28   2  22       41.61      -27.16    159.81 o 
 -26   2  22        6.01      -11.20    125.62 o 
 -24   2  22     1394.06     1062.53    597.44 o 
 -22   2  22     1619.40     1529.96    279.11 o 
 -20   2  22     1010.30      999.14    259.99 o 
 -18   2  22      424.79      515.96    277.75 o 
 -16   2  22     1381.02     1689.65    405.74 o 
 -14   2  22      164.71      114.08    163.75 o 
 -12   2  22     3286.25     3476.89    658.26 o 
 -10   2  22      799.76      499.59    432.40 o 
  -8   2  22      370.77      311.03    180.44 o 
  -6   2  22     7854.21     8401.89    823.82 o 
  -4   2  22     3034.86     3208.24    951.33 o 
  -2   2  22     5239.90     3853.62    597.52 o 
   0   2  22     1071.23     1009.87    385.63 o 
   2   2  22     5962.43     6521.36    875.55 o 
   4   2  22      529.10      474.27    453.94 o 
   6   2  22     2125.57     1991.57    361.18 o 
   8   2  22      770.71      570.96    593.64 o 
  10   2  22      380.21      437.22    633.62 o 
 -39   3  22      709.90      793.81    707.56 o 
 -37   3  22     1200.13     1820.47   1609.54 o 
 -35   3  22        2.03        9.50    179.63 o 
 -33   3  22        9.11       17.95    174.49 o 
 -31   3  22     1074.51      911.78    529.49 o 
 -29   3  22     1746.11     1902.08    312.95 o 
 -27   3  22     1035.46     1373.08    743.19 o 
 -25   3  22      162.25      147.76    145.70 o 
 -23   3  22     1273.94     1039.04    261.62 o 
 -21   3  22      147.59       61.17    126.88 o 
 -19   3  22      124.80       27.29    115.48 o 
 -17   3  22       21.86       32.57    102.44 o 
 -15   3  22     4267.91     3265.67    619.86 o 
 -13   3  22        1.17       47.67    109.73 o 
 -11   3  22        0.15       64.39    130.31 o 
  -9   3  22     2067.45     2299.11   1043.91 o 
  -7   3  22      283.75      161.40    163.77 o 
  -5   3  22     1300.73     1643.66    474.71 o 
  -3   3  22        0.02      -19.97    197.96 o 
  -1   3  22        9.74       19.55    151.63 o 
   1   3  22      102.63      110.65    146.76 o 
   3   3  22      478.42      264.82    398.83 o 
   5   3  22      342.59      404.11    618.12 o 
   7   3  22       45.85      125.66    258.54 o 
   9   3  22      245.45      251.39    264.27 o 
 -36   4  22     3029.17     3879.24    807.37 o 
 -34   4  22      716.06      842.86    564.21 o 
 -32   4  22      970.99     1060.38    694.09 o 
 -30   4  22        4.61       45.78    139.65 o 
 -28   4  22     4524.38     4953.36    612.93 o 
 -26   4  22      212.61      183.76    200.94 o 
 -24   4  22     7387.13     8483.78   1170.77 o 
 -22   4  22     3505.53     4779.26    694.55 o 
 -20   4  22        0.37      110.71    124.14 o 
 -18   4  22     2161.45     2453.12    349.31 o 
 -16   4  22      860.74     1143.33    340.88 o 
 -14   4  22      895.61     1106.31    706.50 o 
 -12   4  22      697.44      675.83    770.55 o 
 -10   4  22     2800.45     3110.69    589.15 o 
  -8   4  22      439.99      425.11    504.86 o 
  -6   4  22      790.07      496.61    469.51 o 
  -4   4  22      999.34     1113.01   1046.48 o 
  -2   4  22      237.25      141.98    244.18 o 
   0   4  22     6911.26     7442.82   1404.19 o 
   2   4  22     2105.78     2438.47    364.19 o 
   4   4  22       41.50       36.53    202.19 o 
   6   4  22       10.55       70.99    229.98 o 
 -33   5  22      839.61      829.27    507.91 o 
 -31   5  22       28.06       42.40    126.32 o 
 -29   5  22      183.94      177.56    125.48 o 
 -27   5  22      603.73      716.19    416.45 o 
 -25   5  22      729.06     1032.37    798.50 o 
 -23   5  22      274.59      226.19    145.87 o 
 -21   5  22        7.80       48.07    101.91 o 
 -19   5  22        0.26       21.18    204.24 o 
 -17   5  22      314.10      335.94    233.85 o 
 -15   5  22      717.45      708.49    619.05 o 
 -13   5  22     1651.91     1831.64    517.16 o 
 -11   5  22      156.24       86.09    176.48 o 
  -9   5  22        0.01       18.78    162.65 o 
  -7   5  22     4973.22     4616.24    851.16 o 
  -5   5  22     1152.32     1004.04    742.45 o 
  -3   5  22      416.60      488.58    646.91 o 
  -1   5  22       80.08      140.21    220.87 o 
   1   5  22      804.79      799.23    796.83 o 
   3   5  22      141.87      156.81    264.33 o 
 -30   6  22     1582.64     1855.89   1015.39 o 
 -28   6  22     3615.19     3837.58    717.28 o 
 -26   6  22       28.45       62.60    116.21 o 
 -24   6  22      188.59      256.66    276.68 o 
 -22   6  22     7342.19     6889.47   1311.27 o 
 -20   6  22        2.93      109.68    154.05 o 
 -18   6  22      814.09      797.13    623.53 o 
 -16   6  22       14.82       15.00    137.35 o 
 -14   6  22     1085.95      967.82    540.98 o 
 -12   6  22        2.45       50.70    135.56 o 
 -10   6  22      131.12       95.49    188.54 o 
  -8   6  22     6001.88     5717.48   1164.78 o 
  -6   6  22      241.90      352.63    340.05 o 
  -4   6  22       92.45      130.06    259.08 o 
  -2   6  22       71.31       74.09    267.52 o 
 -21   7  22      101.93       72.71    146.59 o 
 -19   7  22     1977.77     1732.17   1271.38 o 
 -17   7  22      630.50      612.63    526.96 o 
 -15   7  22     1320.04     1383.27    903.57 o 
 -13   7  22      568.37      325.23    367.93 o 
 -11   7  22      892.71      496.03    389.79 o 
  -9   7  22      171.31      216.41    245.33 o 
 -41   1  23      695.78      609.96    522.87 o 
 -39   1  23      117.34       92.74    179.90 o 
 -37   1  23     1319.99     1910.60   1334.60 o 
 -35   1  23     3981.72     3600.98    877.09 o 
 -33   1  23     2084.96     2188.33   1457.90 o 
 -31   1  23     8254.42     8162.89   1413.21 o 
 -29   1  23     1321.09     1916.09    499.99 o 
 -27   1  23     4464.04     3694.73    738.31 o 
 -25   1  23     5171.05     4514.48   1861.36 o 
 -23   1  23      538.37      445.33    304.49 o 
 -21   1  23     3638.63     2742.84    736.10 o 
 -19   1  23     1482.04     2009.16    503.86 o 
 -17   1  23       22.31       24.41     99.73 o 
 -15   1  23     4536.97     4896.19   1070.92 o 
 -13   1  23     4704.95     4709.77    809.93 o 
 -11   1  23        0.16        7.37    114.13 o 
  -9   1  23     6921.76     7684.27    767.31 o 
  -7   1  23      220.04      313.92    323.10 o 
  -5   1  23     7845.44     7387.49   1025.23 o 
  -3   1  23     5859.10     4877.71    913.94 o 
  -1   1  23      118.92       81.18    104.58 o 
   1   1  23      771.53      672.43    521.68 o 
   3   1  23       31.46       92.02    136.67 o 
   5   1  23       97.03      100.87    176.82 o 
   7   1  23     1408.28      928.08    972.08 o 
   9   1  23      164.97       55.78    312.60 o 
 -40   2  23       16.02       80.88    307.05 o 
 -38   2  23      411.43      651.37    624.52 o 
 -36   2  23     3694.77     3467.32    812.09 o 
 -34   2  23     2010.80     2056.49   1142.94 o 
 -32   2  23      998.83     1320.86   1053.92 o 
 -30   2  23     3581.37     3139.84    657.64 o 
 -28   2  23     1522.52      939.92    632.48 o 
 -26   2  23      998.83      845.25    485.71 o 
 -24   2  23     1053.80      626.71    483.64 o 
 -22   2  23      777.19      959.10    680.27 o 
 -20   2  23      495.17      224.02    176.95 o 
 -18   2  23        0.24       34.44    104.83 o 
 -16   2  23      230.95      426.63    211.90 o 
 -14   2  23     2100.29     1768.71    236.32 o 
 -12   2  23      654.37      447.85    328.22 o 
 -10   2  23     8067.19     6898.57   1226.13 o 
  -8   2  23       59.16       38.59    154.84 o 
  -6   2  23     4351.33     4494.45    562.04 o 
  -4   2  23      229.97      273.41    296.37 o 
  -2   2  23      236.07      273.53    289.70 o 
   0   2  23       56.17       95.06    149.39 o 
   2   2  23     2894.27     3003.84    416.29 o 
   4   2  23        9.17       32.96    142.29 o 
   6   2  23      464.27      336.53    367.41 o 
   8   2  23       52.30       21.15    181.45 o 
 -37   3  23       90.26      126.79    209.68 o 
 -35   3  23       10.40        4.94    253.27 o 
 -33   3  23      155.28      117.03    143.57 o 
 -31   3  23     1904.51     1723.62    440.05 o 
 -29   3  23       23.78       59.08     80.63 o 
 -27   3  23     1037.28      734.46    442.84 o 
 -25   3  23      194.49      476.85    306.60 o 
 -23   3  23       16.89        7.66    166.43 o 
 -21   3  23     1742.26     1738.24    316.13 o 
 -19   3  23    14446.85    14782.89   1692.87 o 
 -17   3  23      151.74       66.70    108.52 o 
 -15   3  23     3424.50     3122.66    471.92 o 
 -13   3  23       98.23       48.78    201.76 o 
 -11   3  23     1589.34     1596.06    444.37 o 
  -9   3  23       15.48       58.71    201.23 o 
  -7   3  23      293.00      454.22    479.70 o 
  -5   3  23     3419.25     3522.61    595.12 o 
  -3   3  23      187.74      137.66    196.28 o 
  -1   3  23     5205.31     6094.33    946.68 o 
   1   3  23     1688.91     1903.10    516.40 o 
   3   3  23     2248.91     2263.31    411.74 o 
   5   3  23      678.89      272.63    385.38 o 
   7   3  23     2154.99     2538.46    853.30 o 
 -36   4  23      361.38      466.53    434.27 o 
 -34   4  23       68.67       72.37    116.74 o 
 -32   4  23        6.13       49.75    142.58 o 
 -30   4  23     1670.27     1722.15    447.39 o 
 -28   4  23     3896.67     3803.22    646.89 o 
 -26   4  23     3377.38     3425.37    384.54 o 
 -24   4  23     1411.91     1067.59    675.35 o 
 -22   4  23     1615.51     2123.81    476.32 o 
 -20   4  23       52.68       61.67    121.64 o 
 -18   4  23       51.97       19.95     97.74 o 
 -16   4  23       12.05       15.46    122.81 o 
 -14   4  23     1232.04     1191.65    362.44 o 
 -12   4  23        0.12       75.30    151.39 o 
 -10   4  23     3016.27     3505.74    458.71 o 
  -8   4  23     2052.53     2505.15    457.21 o 
  -6   4  23      964.50      855.08    859.29 o 
  -4   4  23      460.99      217.91    372.18 o 
  -2   4  23      985.85     1162.60   1076.16 o 
   0   4  23        9.31      108.87    282.77 o 
   2   4  23      429.71      340.92    380.90 o 
   4   4  23        0.74       65.91    203.00 o 
 -33   5  23        8.71       -5.40    181.45 o 
 -31   5  23     3283.85     3728.08    738.94 o 
 -29   5  23      127.27      279.04    217.52 o 
 -27   5  23      106.48      137.86    185.27 o 
 -25   5  23       12.06        4.57    141.85 o 
 -23   5  23     1948.55     2203.38    359.71 o 
 -21   5  23      714.95     1018.52    593.38 o 
 -19   5  23      760.85      558.77    537.34 o 
 -17   5  23     3754.23     3934.09    675.05 o 
 -15   5  23      665.20      607.08    398.42 o 
 -13   5  23      953.30     1065.33    747.85 o 
 -11   5  23     1603.13      875.88    496.85 o 
  -9   5  23     3732.50     4470.19    913.42 o 
  -7   5  23      321.06      209.11    460.86 o 
  -5   5  23      913.86      676.30    524.29 o 
  -3   5  23       63.48      100.24    187.31 o 
  -1   5  23        0.20       70.87    188.78 o 
   1   5  23      158.59      252.78    430.24 o 
 -28   6  23     1295.63     1422.37    818.90 o 
 -26   6  23       82.22       19.90    147.52 o 
 -24   6  23     1280.37     1135.49    777.70 o 
 -22   6  23     1001.69     1066.45    718.94 o 
 -20   6  23      432.85      148.76    196.00 o 
 -18   6  23      204.25       85.51    204.08 o 
 -16   6  23       97.88      114.26    156.42 o 
 -14   6  23      332.62      302.45    261.08 o 
 -12   6  23      278.01      238.91    232.52 o 
 -10   6  23      186.94      301.55    297.16 o 
  -8   6  23        6.91      159.95    225.21 o 
  -6   6  23      634.88      356.63    396.42 o 
  -4   6  23       44.16       94.85    236.37 o 
 -40   0  24      258.24      245.09    479.62 o 
 -38   0  24     4234.61     5570.39   1779.99 o 
 -36   0  24     2274.22     2812.58   1703.90 o 
 -34   0  24     1087.34     1049.61   1315.63 o 
 -32   0  24     8906.08    13952.78   3050.83 o 
 -30   0  24      872.09     1098.51   1053.91 o 
 -28   0  24     4394.66     3998.92   1101.83 o 
 -26   0  24      338.09       -7.24    458.69 o 
 -24   0  24    15176.27    20500.02   1647.96 o 
 -22   0  24       64.93       18.00    215.55 o 
 -20   0  24     5958.79     7916.85   1847.08 o 
 -18   0  24     1398.81      759.72    871.22 o 
 -16   0  24      877.41      614.39   1130.59 o 
 -14   0  24    13893.27    13866.72   2208.36 o 
 -12   0  24    32070.29    32611.98   4804.02 o 
 -10   0  24     6287.13     8858.88   1494.21 o 
  -8   0  24     3841.93     2506.85    841.29 o 
  -6   0  24    30356.49    31683.65   1570.30 o 
  -4   0  24       54.32      -10.40    180.79 o 
  -2   0  24    13233.19    14386.07   1092.92 o 
   0   0  24      154.51      231.79    466.91 o 
   2   0  24     5508.81     6030.45   1662.82 o 
   4   0  24     1069.86      881.58   1812.85 o 
   6   0  24      767.62      782.61   1336.36 o 
 -39   1  24      123.43      155.82    253.25 o 
 -37   1  24      147.92       77.29    225.13 o 
 -35   1  24      970.05     1031.46    900.11 o 
 -33   1  24      259.05      381.76    385.89 o 
 -31   1  24      238.10       92.15    209.34 o 
 -29   1  24      811.80      921.39    755.93 o 
 -27   1  24      151.13       93.37    235.12 o 
 -25   1  24       36.48      339.29    302.55 o 
 -23   1  24      214.82      126.96    217.36 o 
 -21   1  24       44.46       47.56    127.26 o 
 -19   1  24      149.03      120.27    205.54 o 
 -17   1  24       47.67       28.56    112.92 o 
 -15   1  24       13.77      107.44    190.63 o 
 -13   1  24     1254.90     1200.19   1066.11 o 
 -11   1  24     5422.64     5742.46    766.79 o 
  -9   1  24      236.99      226.84    394.63 o 
  -7   1  24     2555.75     2983.45    454.46 o 
  -5   1  24     5533.68     4832.44    870.12 o 
  -3   1  24     1654.89     1521.49    434.53 o 
  -1   1  24      215.96      132.27    153.89 o 
   1   1  24       31.37       41.22    163.79 o 
   3   1  24       66.71      292.56    386.98 o 
   5   1  24       14.70       91.71    292.79 o 
   7   1  24      847.52      747.44   1031.40 o 
 -38   2  24       62.91      115.21    322.03 o 
 -36   2  24     3541.07     4623.49   1058.16 o 
 -34   2  24     1849.44     2367.10    734.97 o 
 -32   2  24      743.77     1428.47   1206.97 o 
 -30   2  24      495.96      810.62    640.39 o 
 -28   2  24     1963.45     2289.01    642.22 o 
 -26   2  24     1010.73      641.47    449.73 o 
 -24   2  24       19.27       32.75     61.54 o 
 -22   2  24       11.91       22.04    114.24 o 
 -20   2  24      115.46      162.67    177.16 o 
 -18   2  24     1306.12     1616.83    333.30 o 
 -16   2  24     1605.89     1610.61    699.28 o 
 -14   2  24       13.04       47.65    134.01 o 
 -12   2  24      371.93      145.76    150.43 o 
 -10   2  24     1870.33     1697.88    438.80 o 
  -8   2  24     2696.53     2417.40    533.51 o 
  -6   2  24     8506.20     9900.27   1632.17 o 
  -4   2  24      187.46       81.25    169.85 o 
  -2   2  24     2270.63     2286.26    400.59 o 
   0   2  24     2468.82     2067.70    840.70 o 
   2   2  24      488.74      243.08    316.33 o 
   4   2  24       39.22       22.34    180.10 o 
   6   2  24      841.01      523.66    638.26 o 
 -37   3  24      586.84      522.43    559.02 o 
 -35   3  24      359.17      102.07    398.43 o 
 -33   3  24        7.07        6.49    340.77 o 
 -31   3  24      664.70      461.07    315.42 o 
 -29   3  24      589.10      333.57    236.23 o 
 -27   3  24      372.78      730.52    466.12 o 
 -25   3  24      499.76      692.67    422.82 o 
 -23   3  24    10992.79    10103.03   1227.04 o 
 -21   3  24     2693.78     3038.57    293.38 o 
 -19   3  24      498.71      373.05    258.80 o 
 -17   3  24      787.92      459.44    359.48 o 
 -15   3  24       19.08       32.79    126.45 o 
 -13   3  24      130.21       67.18    137.25 o 
 -11   3  24     8504.39     8514.60   1420.16 o 
  -9   3  24      847.27      623.90    523.46 o 
  -7   3  24       97.90      277.04    335.10 o 
  -5   3  24     3451.75     3555.15    563.28 o 
  -3   3  24      259.38      226.97    231.86 o 
  -1   3  24      546.21      500.29    639.77 o 
   1   3  24     1548.20     1148.50   1110.67 o 
   3   3  24      122.30       48.04    166.21 o 
 -34   4  24       97.47      133.49    182.46 o 
 -32   4  24      750.97      359.83    312.00 o 
 -30   4  24     1045.34      772.27    437.42 o 
 -28   4  24      100.09      108.41    121.97 o 
 -26   4  24      384.21      465.73    285.50 o 
 -24   4  24     7452.05     7202.46    952.44 o 
 -22   4  24      781.81      509.47    316.74 o 
 -20   4  24      972.76      872.06    577.20 o 
 -18   4  24      164.73      205.19    218.06 o 
 -16   4  24     1431.40      758.82    492.44 o 
 -14   4  24        1.32      -19.38    207.04 o 
 -12   4  24     1893.00     1364.50   1145.16 o 
 -10   4  24      167.50       58.96    173.08 o 
  -8   4  24       51.32       46.00    164.01 o 
  -6   4  24      652.66      259.92    414.98 o 
  -4   4  24       42.65       61.47    207.64 o 
  -2   4  24       29.53       57.29    256.84 o 
   0   4  24      322.55      216.18    306.15 o 
   2   4  24     1685.98     1126.68   2027.23 o 
 -31   5  24     1822.03     1858.93   1199.87 o 
 -29   5  24      374.01      227.40    209.92 o 
 -27   5  24     5164.31     4965.09    754.79 o 
 -25   5  24       48.32      153.10    137.16 o 
 -23   5  24       14.52       41.71    170.56 o 
 -21   5  24       47.59       61.13    160.51 o 
 -19   5  24      275.24      438.36    324.32 o 
 -17   5  24       77.27       72.01    139.48 o 
 -15   5  24      920.37      806.52    538.74 o 
 -13   5  24        4.97       49.02    157.18 o 
 -11   5  24      196.62      318.92    360.14 o 
  -9   5  24       80.32      207.52    259.18 o 
  -7   5  24      173.32       66.38    341.58 o 
  -5   5  24      826.44      857.93    924.74 o 
  -3   5  24      866.86      548.32    709.92 o 
  -1   5  24      221.28      207.78    348.06 o 
 -26   6  24       92.89       48.88    212.65 o 
 -24   6  24     1113.41     1093.83    809.83 o 
 -22   6  24        0.51       98.35    208.41 o 
 -20   6  24        3.93       99.87    179.21 o 
 -18   6  24     3013.57     3380.81    748.28 o 
 -16   6  24     1885.29     1518.16    640.27 o 
 -14   6  24        2.43       63.18    185.16 o 
 -12   6  24      861.05      637.00    401.89 o 
 -10   6  24      852.85      529.88    534.17 o 
  -8   6  24     1068.49      675.35    757.46 o 
 -39   1  25      293.81      217.99    269.21 o 
 -37   1  25      303.29      136.71    266.99 o 
 -35   1  25      369.03      320.49    243.91 o 
 -33   1  25     6320.12     7626.88   1450.06 o 
 -31   1  25     1570.90     1251.01   1011.19 o 
 -29   1  25      304.91      189.74    239.72 o 
 -27   1  25      580.12      973.93    625.13 o 
 -25   1  25     1836.93     2077.37   1484.68 o 
 -23   1  25     2516.96     2909.77    459.40 o 
 -21   1  25      652.58      500.69    436.68 o 
 -19   1  25     5398.35     5726.28    840.31 o 
 -17   1  25       95.39       65.47    179.43 o 
 -15   1  25      784.11      668.15    612.60 o 
 -13   1  25     1506.77      973.17    881.07 o 
 -11   1  25       30.27        2.87    167.57 o 
  -9   1  25     7911.23     7733.21   1289.91 o 
  -7   1  25       24.73      113.45    241.75 o 
  -5   1  25       83.75       94.01    214.06 o 
  -3   1  25     3640.97     3745.85    760.92 o 
  -1   1  25       97.48       75.35    152.09 o 
   1   1  25      415.30      354.96    384.48 o 
   3   1  25      421.50      558.53    587.68 o 
   5   1  25      310.56      182.51    260.59 o 
 -38   2  25     3082.23     4105.56   1326.82 o 
 -36   2  25     1906.18     2099.01    705.28 o 
 -34   2  25     1221.53      865.81    763.94 o 
 -32   2  25       48.97      138.52    253.44 o 
 -30   2  25       52.11       61.85    159.49 o 
 -28   2  25       33.23       10.56    166.53 o 
 -26   2  25       24.08      103.36    261.45 o 
 -24   2  25     1691.88     1812.10    331.77 o 
 -22   2  25      196.69       41.89     77.65 o 
 -20   2  25      244.98      156.78    201.16 o 
 -18   2  25      802.79      258.55    197.54 o 
 -16   2  25     2571.28     2982.63    425.94 o 
 -14   2  25      121.06      143.45    179.77 o 
 -12   2  25     4508.57     4400.88   1208.05 o 
 -10   2  25     3007.22     3027.46   1183.89 o 
  -8   2  25     2504.41     2979.27    432.99 o 
  -6   2  25        0.84      -32.25    198.49 o 
  -4   2  25      287.81      318.53    359.99 o 
  -2   2  25      550.11      574.25    619.55 o 
   0   2  25     1229.30      530.33    559.23 o 
   2   2  25     1799.29     1011.80   1189.24 o 
   4   2  25      863.50      440.30    766.37 o 
 -35   3  25     4496.56     4513.35   1155.36 o 
 -33   3  25      112.24      151.82    278.27 o 
 -31   3  25      298.20      187.83    226.77 o 
 -29   3  25     6240.41     7875.63   1197.01 o 
 -27   3  25      947.03      660.74    490.25 o 
 -25   3  25        0.27       47.33    107.28 o 
 -23   3  25       63.87       29.44    162.42 o 
 -21   3  25     1326.08     2135.61    487.11 o 
 -19   3  25     1601.18     1133.34    656.66 o 
 -17   3  25    16311.14    17418.46   1036.84 o 
 -15   3  25      489.78      775.48    701.36 o 
 -13   3  25      182.65      184.27    291.51 o 
 -11   3  25     1557.75     1656.63    673.83 o 
  -9   3  25     2735.05     3616.86    610.73 o 
  -7   3  25        6.93       30.82    203.20 o 
  -5   3  25      488.49      287.77    281.90 o 
  -3   3  25     4766.56     5695.12   1224.28 o 
  -1   3  25      535.47      532.24    674.64 o 
   1   3  25       17.63       41.66    401.18 o 
 -34   4  25     1504.12     1574.41   1200.47 o 
 -32   4  25      331.56      637.72    507.89 o 
 -30   4  25      478.45      743.11    598.23 o 
 -28   4  25      631.62      230.17    212.56 o 
 -26   4  25      151.76      117.36    163.93 o 
 -24   4  25       17.82       59.61    100.43 o 
 -22   4  25     1031.57     1225.18    407.66 o 
 -20   4  25      806.69     1114.77    867.93 o 
 -18   4  25     1706.15     1401.50    435.81 o 
 -16   4  25     1061.19     1487.60    424.19 o 
 -14   4  25     2188.76     1956.16    477.15 o 
 -12   4  25       37.25       54.90    152.44 o 
 -10   4  25     1281.56      835.57    971.79 o 
  -8   4  25      688.40      783.12    843.22 o 
  -6   4  25       71.98       43.32    147.55 o 
  -4   4  25      104.75      172.69    241.06 o 
  -2   4  25       11.99      132.44    201.84 o 
 -29   5  25     2276.58     1965.03    574.32 o 
 -27   5  25      945.44      820.07    579.22 o 
 -25   5  25       32.45       24.83    121.37 o 
 -23   5  25      506.62      249.70    235.33 o 
 -21   5  25       53.15       89.27    235.84 o 
 -19   5  25        0.81       64.54    150.48 o 
 -17   5  25     1214.54     1139.10    939.69 o 
 -15   5  25     2338.34     3046.27    606.05 o 
 -13   5  25     2433.73     2527.00    468.08 o 
 -11   5  25     2399.54     1501.92   1432.45 o 
  -9   5  25       11.06       38.93    192.91 o 
  -7   5  25      414.51      457.03    498.84 o 
  -5   5  25     4053.79     4322.97   1385.56 o 
 -20   6  25      595.35      512.61    315.10 o 
 -18   6  25      224.10      185.19    251.19 o 
 -16   6  25      629.92      451.34    381.83 o 
 -14   6  25        9.08       61.35    166.03 o 
 -38   0  26      612.58      517.96    590.14 o 
 -36   0  26      804.68     1447.86   1612.75 o 
 -34   0  26     2039.77     1434.36   1750.06 o 
 -32   0  26     3219.12     4445.09   1315.63 o 
 -30   0  26     2188.43     1805.81   1679.45 o 
 -28   0  26     1176.12     1584.97   1445.51 o 
 -26   0  26     6326.06     6327.57   1525.12 o 
 -24   0  26        0.01       37.56    141.03 o 
 -22   0  26     2838.07     3019.73    620.65 o 
 -20   0  26       66.11       66.11    419.76 o 
 -18   0  26     2127.76     2294.43    522.46 o 
 -16   0  26      870.33      867.70    946.92 o 
 -14   0  26      320.95      885.11   1386.83 o 
 -12   0  26     1463.81     1114.55   1245.21 o 
 -10   0  26       60.01       22.89    215.55 o 
  -8   0  26       68.27       65.33    240.59 o 
  -6   0  26     7723.22     8290.46   2106.65 o 
  -4   0  26        3.33       37.95    314.92 o 
  -2   0  26       73.67      -27.19    312.77 o 
   0   0  26     1171.98      750.53   1061.74 o 
   2   0  26        2.97       84.11    366.76 o 
 -37   1  26      362.34      375.24    400.22 o 
 -35   1  26      247.28       75.16    285.64 o 
 -33   1  26      127.57      183.45    296.72 o 
 -31   1  26        2.11       94.35    256.74 o 
 -29   1  26      422.48      255.40    456.86 o 
 -27   1  26     1797.86     1619.22   1101.07 o 
 -25   1  26      195.14      247.15    229.15 o 
 -23   1  26       43.33       81.70    183.97 o 
 -21   1  26      489.37      692.40    560.57 o 
 -19   1  26     2314.82     2374.67    416.88 o 
 -17   1  26     1775.76     1787.62    530.19 o 
 -15   1  26      813.12      928.18    809.63 o 
 -13   1  26     1291.76      935.34    427.68 o 
 -11   1  26      154.92      187.85    205.59 o 
  -9   1  26        0.12       30.24    150.17 o 
  -7   1  26     1441.46     1135.48   1603.56 o 
  -5   1  26      666.57     1095.73   1013.90 o 
  -3   1  26     2062.81     2173.08    384.95 o 
  -1   1  26        3.98        8.80    307.88 o 
   1   1  26      769.84      841.39    835.96 o 
 -36   2  26     4158.10     4260.55   1100.16 o 
 -34   2  26     1157.22      852.53    876.46 o 
 -32   2  26      238.35      478.87    437.12 o 
 -30   2  26      783.29      869.31    944.75 o 
 -28   2  26     4919.78     4244.35    897.30 o 
 -26   2  26     1837.14      937.11    561.58 o 
 -24   2  26     2726.10     2797.79    457.20 o 
 -22   2  26       86.97      106.05    137.10 o 
 -20   2  26      962.67      343.24    237.93 o 
 -18   2  26      575.24      812.68    556.93 o 
 -16   2  26     2670.24     2691.60    415.27 o 
 -14   2  26      770.85      617.52   1007.36 o 
 -12   2  26      289.42      461.43    585.25 o 
 -10   2  26      349.46      362.84    824.86 o 
  -8   2  26      103.79       37.44    237.20 o 
  -6   2  26       14.76       98.39    250.37 o 
  -4   2  26     1938.18     1519.45    518.54 o 
  -2   2  26     5902.96     5937.15   1735.00 o 
   0   2  26      173.58       46.42    288.34 o 
 -35   3  26      366.37      727.73    733.37 o 
 -33   3  26      152.07      142.96    207.60 o 
 -31   3  26      859.73      918.60    784.50 o 
 -29   3  26      140.69      199.09    278.88 o 
 -27   3  26      656.55      544.75    461.53 o 
 -25   3  26      331.34      277.52    290.39 o 
 -23   3  26      325.82      653.85    383.28 o 
 -21   3  26     1096.09      826.05    548.63 o 
 -19   3  26      125.79       66.54    160.95 o 
 -17   3  26      381.83      685.92    645.00 o 
 -15   3  26      188.46      260.87    230.88 o 
 -13   3  26     1203.03     1652.55    461.51 o 
 -11   3  26        2.34       44.73    138.11 o 
  -9   3  26      244.90      362.75    410.14 o 
  -7   3  26      607.26      475.56    834.70 o 
  -5   3  26      416.34      339.89    369.09 o 
  -3   3  26     2988.12     2627.35   2851.90 o 
  -1   3  26      920.22      599.33   1289.42 o 
 -32   4  26      611.84      456.13    441.01 o 
 -30   4  26       37.72       31.09    182.84 o 
 -28   4  26      163.61      252.19    298.87 o 
 -26   4  26      389.10      414.37    446.04 o 
 -24   4  26      149.42       57.65    140.05 o 
 -22   4  26       13.54      -11.14    143.94 o 
 -20   4  26     1250.90      724.48    503.11 o 
 -18   4  26       40.51       56.04    165.33 o 
 -16   4  26     4402.20     3820.58    743.80 o 
 -14   4  26     1818.06     2254.09    503.41 o 
 -12   4  26      108.61       52.21    263.65 o 
 -10   4  26     1676.37     2273.39    881.31 o 
  -8   4  26      611.61      685.02    612.22 o 
  -6   4  26      342.50      151.18    422.33 o 
  -4   4  26        2.93       46.51    180.86 o 
 -27   5  26       44.74       81.80    148.71 o 
 -25   5  26      232.89      193.35    199.63 o 
 -23   5  26     1009.55      831.26    787.23 o 
 -21   5  26      363.80      107.29    156.25 o 
 -19   5  26     1575.02     1061.91    976.73 o 
 -17   5  26      390.51      586.04    423.54 o 
 -15   5  26       49.45      100.66    198.57 o 
 -13   5  26       92.90       45.25    152.65 o 
 -11   5  26     3590.49     2730.85   1253.04 o 
  -9   5  26      116.67       91.35    224.56 o 
 -37   1  27      231.63      314.27    330.47 o 
 -35   1  27        4.81       88.25    333.34 o 
 -33   1  27      374.60      461.15    618.39 o 
 -31   1  27       44.55      -26.71    376.34 o 
 -29   1  27     7588.22     8857.85   1673.95 o 
 -27   1  27      953.18      402.20    334.10 o 
 -25   1  27        5.59       54.72    143.58 o 
 -23   1  27      921.58     1282.80    902.41 o 
 -21   1  27     2367.84     1714.78   1403.66 o 
 -19   1  27       99.63      175.13    323.49 o 
 -17   1  27     3186.73     3426.10    547.03 o 
 -15   1  27     1075.71     1212.81   1028.20 o 
 -13   1  27       67.97      -29.94    218.86 o 
 -11   1  27      969.61      340.35    452.82 o 
  -9   1  27      518.90      444.61    735.08 o 
  -7   1  27     3385.66     3250.93    988.78 o 
  -5   1  27     2553.95     2602.86    643.65 o 
  -3   1  27      189.63      150.02    330.35 o 
  -1   1  27       35.43       14.67    349.54 o 
 -34   2  27        7.11       33.04    185.27 o 
 -32   2  27      692.29      730.41    491.39 o 
 -30   2  27      181.28      121.78    221.92 o 
 -28   2  27      428.29      165.11    275.96 o 
 -26   2  27      735.62      545.44    462.69 o 
 -24   2  27      518.39      407.63    405.83 o 
 -22   2  27        7.46      112.20    222.93 o 
 -20   2  27     2555.10     2693.07    410.83 o 
 -18   2  27      868.37      600.29    385.23 o 
 -16   2  27      115.81       98.36    246.01 o 
 -14   2  27      192.45      148.07    286.75 o 
 -12   2  27      585.22      429.35    753.46 o 
 -10   2  27     1048.04     1744.78    543.97 o 
  -8   2  27      279.72      170.17    356.39 o 
  -6   2  27      315.06      525.98    573.31 o 
  -4   2  27      773.19      673.85   1000.32 o 
  -2   2  27     1914.59     1713.68   2465.19 o 
 -33   3  27     1016.44     1371.78   1265.82 o 
 -31   3  27      754.02     1091.08   1422.62 o 
 -29   3  27        7.10       63.20    195.81 o 
 -27   3  27       59.80      117.30    246.13 o 
 -25   3  27      123.55       24.12    192.17 o 
 -23   3  27      785.60      720.01    508.68 o 
 -21   3  27        7.73      -19.55    203.87 o 
 -19   3  27      422.98      957.59    759.88 o 
 -17   3  27     2631.19     2207.98    668.32 o 
 -15   3  27      482.92      589.55    850.87 o 
 -13   3  27      704.86      424.07    811.36 o 
 -11   3  27      759.64      790.24    839.92 o 
  -9   3  27       98.43      116.39    254.75 o 
  -7   3  27      296.52      322.41    496.09 o 
  -5   3  27      454.35      438.39    562.49 o 
 -30   4  27     1085.22      669.10    621.29 o 
 -28   4  27     1406.07     1923.43    742.06 o 
 -26   4  27     1183.35      947.30    684.38 o 
 -24   4  27     1367.61     2043.35    484.00 o 
 -22   4  27       31.23      106.30    206.62 o 
 -20   4  27      385.95      278.68    367.48 o 
 -18   4  27     1653.30     1843.17    463.49 o 
 -16   4  27      107.64      108.13    254.59 o 
 -14   4  27     1196.98     1145.35    345.54 o 
 -12   4  27     1259.36     1081.27   1164.14 o 
 -10   4  27       82.91      197.43    392.59 o 
  -8   4  27      326.47      427.71    476.99 o 
 -21   5  27     9384.78    11655.28   1307.08 o 
 -19   5  27      553.34      476.62    446.14 o 
 -17   5  27      159.90      160.16    270.46 o 
 -15   5  27     3348.20     3467.88    891.76 o 
 -34   0  28     1036.39     1043.94   1160.32 o 
 -32   0  28     3475.80     1699.60   2045.82 o 
 -30   0  28      899.31      971.17   1305.07 o 
 -28   0  28    10582.17    11241.13   2988.04 o 
 -26   0  28     2430.43     1077.38   1225.85 o 
 -24   0  28        8.09      -26.80    457.52 o 
 -22   0  28      644.23      872.59    904.27 o 
 -20   0  28     6631.45     5320.41   1448.05 o 
 -18   0  28     2886.62     3121.44    638.84 o 
 -16   0  28      479.55      385.53    818.21 o 
 -14   0  28       55.47      117.56    270.72 o 
 -12   0  28       27.40       46.55    284.60 o 
 -10   0  28     1453.80     1731.48    513.26 o 
  -8   0  28       87.33       49.29    226.12 o 
 -35   1  28      290.33      130.78    262.53 o 
 -33   1  28     1118.35     1249.41   1294.88 o 
 -31   1  28     1651.18     1452.97   1213.51 o 
 -29   1  28       59.42       68.06    198.58 o 
 -27   1  28        0.62       73.37    218.32 o 
 -25   1  28      236.62      250.86    277.31 o 
 -23   1  28     5972.70     4834.49    959.07 o 
 -21   1  28       21.72       73.95    125.12 o 
 -19   1  28       20.15      -95.32    277.25 o 
 -17   1  28     1211.10     1085.79   1444.92 o 
 -15   1  28     2436.00     2129.26    406.66 o 
 -13   1  28      491.32      510.13    845.79 o 
 -11   1  28       70.59      190.52    275.41 o 
  -9   1  28        7.11       72.57    290.67 o 
  -7   1  28      856.65      199.12    681.09 o 
  -5   1  28     4464.75     4530.57   1573.83 o 
 -34   2  28     1538.15     1880.74   1549.17 o 
 -32   2  28      937.93      455.47    430.11 o 
 -30   2  28      259.24      292.52    406.21 o 
 -28   2  28       15.77       25.09    183.17 o 
 -26   2  28     3474.32     3640.53    831.25 o 
 -24   2  28      622.83      531.15    532.96 o 
 -22   2  28      456.57      361.57    364.15 o 
 -20   2  28     2199.18     2296.94    439.42 o 
 -18   2  28       38.12        9.94    151.14 o 
 -16   2  28     2024.62     1559.94   2102.93 o 
 -14   2  28     2676.28     2219.51   2761.72 o 
 -12   2  28      554.20      720.02    782.80 o 
 -10   2  28       10.31      184.26    290.28 o 
  -8   2  28     1705.00     1352.40   1816.57 o 
  -6   2  28      275.86      304.55    474.53 o 
 -31   3  28      495.24      278.39    425.37 o 
 -29   3  28       18.16       20.52    279.96 o 
 -27   3  28      145.71      133.41    306.51 o 
 -25   3  28        0.22       64.36    234.69 o 
 -23   3  28        2.84       54.06    131.92 o 
 -21   3  28      179.92      199.72    237.56 o 
 -19   3  28       11.72       50.16    155.20 o 
 -17   3  28      116.07      214.92    200.94 o 
 -15   3  28     1608.39     1263.79   1681.60 o 
 -13   3  28     1759.07     1854.52   2293.45 o 
 -11   3  28     1394.94     1046.48   1528.84 o 
  -9   3  28     1658.59     1588.69   2077.50 o 
  -7   3  28      421.25      235.90    563.14 o 
 -26   4  28       66.37      182.85    263.02 o 
 -24   4  28     1033.14      703.75    695.19 o 
 -22   4  28       78.11       52.43    190.51 o 
 -20   4  28     2364.41     1298.26   1371.46 o 
 -18   4  28        2.63      -34.29    358.47 o 
 -16   4  28     2444.18     1753.04    700.09 o 
 -14   4  28     2248.46     2477.90   1032.00 o 
 -12   4  28      961.03      994.65   1191.70 o 
 -33   1  29     3122.93     3877.03   1260.08 o 
 -31   1  29     1877.86     1905.26   1645.91 o 
 -29   1  29      820.68      919.00    737.67 o 
 -27   1  29       13.25       30.19    205.04 o 
 -25   1  29      153.35      255.44    264.63 o 
 -23   1  29     1210.22     1284.97    837.33 o 
 -21   1  29      565.39      723.23    635.99 o 
 -19   1  29      384.28      659.82    870.58 o 
 -17   1  29     1645.73     1502.28    492.53 o 
 -15   1  29     1523.91     1098.70   1405.41 o 
 -13   1  29        4.53       97.41    309.25 o 
 -11   1  29      615.42      600.89    943.59 o 
  -9   1  29     1346.71      872.20   1278.07 o 
  -7   1  29      346.33      134.77    597.18 o 
 -30   2  29     1078.41     1098.50    922.49 o 
 -28   2  29       69.79      -16.56    294.38 o 
 -26   2  29        7.49       62.33    222.56 o 
 -24   2  29       32.70      -34.58    232.72 o 
 -22   2  29      640.03      356.41    493.90 o 
 -20   2  29      903.17      760.76    775.39 o 
 -18   2  29      287.07      223.38    396.49 o 
 -16   2  29      151.73      471.01   1071.12 o 
 -14   2  29      148.06       -5.87    471.40 o 
 -12   2  29      262.47       68.07    293.41 o 
 -10   2  29     3744.73     3756.76   1377.83 o 
 -27   3  29      621.05      826.65    969.48 o 
 -25   3  29      438.25      629.09    496.90 o 
 -23   3  29        4.50      214.58    600.50 o 
 -21   3  29       54.13       45.08    220.65 o 
 -19   3  29        3.25       43.97     96.35 o 
 -17   3  29      580.92      495.90    546.06 o 
 -15   3  29      959.60     1109.27   1464.87 o 
 -13   3  29      175.00      131.64    384.95 o 
 -30   0  30       13.17      121.67    223.38 o 
 -28   0  30     1660.19     2196.82   2121.51 o 
 -26   0  30     6061.23     6141.17   2110.17 o 
 -24   0  30      175.01      288.32    462.99 o 
 -22   0  30      128.21       60.05    305.92 o 
 -20   0  30       50.77       89.78    448.52 o 
 -18   0  30      177.46       56.92    174.67 o 
 -16   0  30      940.14     1742.83    491.36 o 
 -14   0  30       75.00       40.69    367.54 o 
 -29   1  30     1302.98     1049.99    686.36 o 
 -27   1  30     1844.60     2092.21   1576.90 o 
 -25   1  30       19.68       81.09    147.67 o 
 -23   1  30       30.93       21.88    349.27 o 
 -21   1  30       94.55      218.27    280.15 o 
 -19   1  30      375.92      168.86    315.24 o 
 -17   1  30      171.93      329.36    390.59 o 
 -15   1  30     1491.46     1526.10   2249.05 o 
 -13   1  30       46.17      135.16    302.99 o 
 -26   2  30      479.42      774.30    723.09 o 
 -24   2  30       15.94       24.93    160.30 o 
 -22   2  30        4.70       15.70    202.19 o 
 -20   2  30     1219.24     1211.96   1694.32 o 
 -18   2  30        2.73      101.32    418.00 o 
 -16   2  30      735.74      601.87    949.07 o 
 -14   2  30     1356.25     2615.41   1352.60 o 
 -21   1  31       22.23       60.54    251.51 o 
                                                 
